# Supplementary material for: Chemoenzymatic Synthesis of the Most Pleasant Stereoisomer of Jessemal
Source: J Org Chem. 2022 Apr 20;87(9):6499–503. doi: 10.1021/acs.joc.2c00427 (PMC9087343; doi:10.1021/acs.joc.2c00427)
Supplement: Supplementary file 2 — jo2c00427_si_002.zip [file jo2c00427_si_002.zip]

Archive with 923 entries (819 files):
- Zipped FID NMR-JOC/
- Zipped FID NMR-JOC/(2S,4S,5R)5_1H_13C_COSY/
- Zipped FID NMR-JOC/(2S,4S,5R)5_1H_13C_COSY/.DS_Store
- Zipped FID NMR-JOC/(2S,4S,5R)5_1H_13C_COSY/._.DS_Store
- Zipped FID NMR-JOC/(2S,4S,5R)5_1H_13C_COSY/1/
- Zipped FID NMR-JOC/(2S,4S,5R)5_1H_13C_COSY/1/._fid
- Zipped FID NMR-JOC/(2S,4S,5R)5_1H_13C_COSY/1/acqu
- Zipped FID NMR-JOC/(2S,4S,5R)5_1H_13C_COSY/1/acqus
- Zipped FID NMR-JOC/(2S,4S,5R)5_1H_13C_COSY/1/audita.txt
- Zipped FID NMR-JOC/(2S,4S,5R)5_1H_13C_COSY/1/fid
- Zipped FID NMR-JOC/(2S,4S,5R)5_1H_13C_COSY/1/format.temp
- Zipped FID NMR-JOC/(2S,4S,5R)5_1H_13C_COSY/1/fq1list
- Zipped FID NMR-JOC/(2S,4S,5R)5_1H_13C_COSY/1/orig
- Zipped FID NMR-JOC/(2S,4S,5R)5_1H_13C_COSY/1/pdata/
- Zipped FID NMR-JOC/(2S,4S,5R)5_1H_13C_COSY/1/pdata/1/
- Zipped FID NMR-JOC/(2S,4S,5R)5_1H_13C_COSY/1/pdata/1/1i
- Zipped FID NMR-JOC/(2S,4S,5R)5_1H_13C_COSY/1/pdata/1/1r
- Zipped FID NMR-JOC/(2S,4S,5R)5_1H_13C_COSY/1/pdata/1/auditp.txt
- Zipped FID NMR-JOC/(2S,4S,5R)5_1H_13C_COSY/1/pdata/1/intrng
- Zipped FID NMR-JOC/(2S,4S,5R)5_1H_13C_COSY/1/pdata/1/outd
- Zipped FID NMR-JOC/(2S,4S,5R)5_1H_13C_COSY/1/pdata/1/parm.txt
- Zipped FID NMR-JOC/(2S,4S,5R)5_1H_13C_COSY/1/pdata/1/peaklist.xml
- Zipped FID NMR-JOC/(2S,4S,5R)5_1H_13C_COSY/1/pdata/1/peakrng
- Zipped FID NMR-JOC/(2S,4S,5R)5_1H_13C_COSY/1/pdata/1/peaks
- Zipped FID NMR-JOC/(2S,4S,5R)5_1H_13C_COSY/1/pdata/1/proc
- Zipped FID NMR-JOC/(2S,4S,5R)5_1H_13C_COSY/1/pdata/1/procs
- Zipped FID NMR-JOC/(2S,4S,5R)5_1H_13C_COSY/1/pdata/1/title
- Zipped FID NMR-JOC/(2S,4S,5R)5_1H_13C_COSY/1/prosol_History
- Zipped FID NMR-JOC/(2S,4S,5R)5_1H_13C_COSY/1/pulseprogram
- Zipped FID NMR-JOC/(2S,4S,5R)5_1H_13C_COSY/1/scon2
- Zipped FID NMR-JOC/(2S,4S,5R)5_1H_13C_COSY/1/specpar
- Zipped FID NMR-JOC/(2S,4S,5R)5_1H_13C_COSY/1/uxnmr.info
- Zipped FID NMR-JOC/(2S,4S,5R)5_1H_13C_COSY/1/uxnmr.par
- Zipped FID NMR-JOC/(2S,4S,5R)5_1H_13C_COSY/2/
- Zipped FID NMR-JOC/(2S,4S,5R)5_1H_13C_COSY/2/acqu
- Zipped FID NMR-JOC/(2S,4S,5R)5_1H_13C_COSY/2/acqus
- Zipped FID NMR-JOC/(2S,4S,5R)5_1H_13C_COSY/2/audita.txt
- Zipped FID NMR-JOC/(2S,4S,5R)5_1H_13C_COSY/2/cpdprg2
- Zipped FID NMR-JOC/(2S,4S,5R)5_1H_13C_COSY/2/fid
- Zipped FID NMR-JOC/(2S,4S,5R)5_1H_13C_COSY/2/format.temp
- Zipped FID NMR-JOC/(2S,4S,5R)5_1H_13C_COSY/2/fq1list
- Zipped FID NMR-JOC/(2S,4S,5R)5_1H_13C_COSY/2/orig
- Zipped FID NMR-JOC/(2S,4S,5R)5_1H_13C_COSY/2/pdata/
- Zipped FID NMR-JOC/(2S,4S,5R)5_1H_13C_COSY/2/pdata/1/
- Zipped FID NMR-JOC/(2S,4S,5R)5_1H_13C_COSY/2/pdata/1/1i
- Zipped FID NMR-JOC/(2S,4S,5R)5_1H_13C_COSY/2/pdata/1/1r
- Zipped FID NMR-JOC/(2S,4S,5R)5_1H_13C_COSY/2/pdata/1/auditp.txt
- Zipped FID NMR-JOC/(2S,4S,5R)5_1H_13C_COSY/2/pdata/1/intrng
- Zipped FID NMR-JOC/(2S,4S,5R)5_1H_13C_COSY/2/pdata/1/outd
- Zipped FID NMR-JOC/(2S,4S,5R)5_1H_13C_COSY/2/pdata/1/parm.txt
- Zipped FID NMR-JOC/(2S,4S,5R)5_1H_13C_COSY/2/pdata/1/peaklist.xml
- Zipped FID NMR-JOC/(2S,4S,5R)5_1H_13C_COSY/2/pdata/1/peakrng
- Zipped FID NMR-JOC/(2S,4S,5R)5_1H_13C_COSY/2/pdata/1/peaks
- Zipped FID NMR-JOC/(2S,4S,5R)5_1H_13C_COSY/2/pdata/1/proc
- Zipped FID NMR-JOC/(2S,4S,5R)5_1H_13C_COSY/2/pdata/1/procs
- Zipped FID NMR-JOC/(2S,4S,5R)5_1H_13C_COSY/2/pdata/1/title
- Zipped FID NMR-JOC/(2S,4S,5R)5_1H_13C_COSY/2/prosol_History
- Zipped FID NMR-JOC/(2S,4S,5R)5_1H_13C_COSY/2/pulseprogram
- Zipped FID NMR-JOC/(2S,4S,5R)5_1H_13C_COSY/2/scon2
- Zipped FID NMR-JOC/(2S,4S,5R)5_1H_13C_COSY/2/specpar
- Zipped FID NMR-JOC/(2S,4S,5R)5_1H_13C_COSY/2/uxnmr.info
- Zipped FID NMR-JOC/(2S,4S,5R)5_1H_13C_COSY/2/uxnmr.par
- Zipped FID NMR-JOC/(2S,4S,5R)5_1H_13C_COSY/3/
- Zipped FID NMR-JOC/(2S,4S,5R)5_1H_13C_COSY/3/acqu
- Zipped FID NMR-JOC/(2S,4S,5R)5_1H_13C_COSY/3/acqu2
- Zipped FID NMR-JOC/(2S,4S,5R)5_1H_13C_COSY/3/acqu2s
- Zipped FID NMR-JOC/(2S,4S,5R)5_1H_13C_COSY/3/acqus
- Zipped FID NMR-JOC/(2S,4S,5R)5_1H_13C_COSY/3/audita.txt
- Zipped FID NMR-JOC/(2S,4S,5R)5_1H_13C_COSY/3/format.temp
- Zipped FID NMR-JOC/(2S,4S,5R)5_1H_13C_COSY/3/fq1list
- Zipped FID NMR-JOC/(2S,4S,5R)5_1H_13C_COSY/3/orig
- Zipped FID NMR-JOC/(2S,4S,5R)5_1H_13C_COSY/3/pdata/
- Zipped FID NMR-JOC/(2S,4S,5R)5_1H_13C_COSY/3/pdata/1/
- Zipped FID NMR-JOC/(2S,4S,5R)5_1H_13C_COSY/3/pdata/1/2ii
- Zipped FID NMR-JOC/(2S,4S,5R)5_1H_13C_COSY/3/pdata/1/2ir
- Zipped FID NMR-JOC/(2S,4S,5R)5_1H_13C_COSY/3/pdata/1/2ri
- Zipped FID NMR-JOC/(2S,4S,5R)5_1H_13C_COSY/3/pdata/1/2rr
- Zipped FID NMR-JOC/(2S,4S,5R)5_1H_13C_COSY/3/pdata/1/auditp.txt
- Zipped FID NMR-JOC/(2S,4S,5R)5_1H_13C_COSY/3/pdata/1/clevels
- Zipped FID NMR-JOC/(2S,4S,5R)5_1H_13C_COSY/3/pdata/1/curdat2
- Zipped FID NMR-JOC/(2S,4S,5R)5_1H_13C_COSY/3/pdata/1/outd
- Zipped FID NMR-JOC/(2S,4S,5R)5_1H_13C_COSY/3/pdata/1/parm.txt
- Zipped FID NMR-JOC/(2S,4S,5R)5_1H_13C_COSY/3/pdata/1/portf
- Zipped FID NMR-JOC/(2S,4S,5R)5_1H_13C_COSY/3/pdata/1/proc
- Zipped FID NMR-JOC/(2S,4S,5R)5_1H_13C_COSY/3/pdata/1/proc2
- Zipped FID NMR-JOC/(2S,4S,5R)5_1H_13C_COSY/3/pdata/1/proc2s
- Zipped FID NMR-JOC/(2S,4S,5R)5_1H_13C_COSY/3/pdata/1/procs
- Zipped FID NMR-JOC/(2S,4S,5R)5_1H_13C_COSY/3/pdata/1/title
- Zipped FID NMR-JOC/(2S,4S,5R)5_1H_13C_COSY/3/prosol_History
- Zipped FID NMR-JOC/(2S,4S,5R)5_1H_13C_COSY/3/pulseprogram
- Zipped FID NMR-JOC/(2S,4S,5R)5_1H_13C_COSY/3/scon2
- Zipped FID NMR-JOC/(2S,4S,5R)5_1H_13C_COSY/3/ser
- Zipped FID NMR-JOC/(2S,4S,5R)5_1H_13C_COSY/3/specpar
- Zipped FID NMR-JOC/(2S,4S,5R)5_1H_13C_COSY/3/uxnmr.info
- Zipped FID NMR-JOC/(2S,4S,5R)5_1H_13C_COSY/3/uxnmr.par
- Zipped FID NMR-JOC/(3R,4S,5R)5_1H_13C_COSY/
- Zipped FID NMR-JOC/(3R,4S,5R)5_1H_13C_COSY/.DS_Store
- Zipped FID NMR-JOC/(3R,4S,5R)5_1H_13C_COSY/._.DS_Store
- Zipped FID NMR-JOC/(3R,4S,5R)5_1H_13C_COSY/2/
- Zipped FID NMR-JOC/(3R,4S,5R)5_1H_13C_COSY/2/._fid
- Zipped FID NMR-JOC/(3R,4S,5R)5_1H_13C_COSY/2/acqu
- Zipped FID NMR-JOC/(3R,4S,5R)5_1H_13C_COSY/2/acqus
- Zipped FID NMR-JOC/(3R,4S,5R)5_1H_13C_COSY/2/audita.txt
- Zipped FID NMR-JOC/(3R,4S,5R)5_1H_13C_COSY/2/cpdprg2
- Zipped FID NMR-JOC/(3R,4S,5R)5_1H_13C_COSY/2/fid
- Zipped FID NMR-JOC/(3R,4S,5R)5_1H_13C_COSY/2/format.temp
- Zipped FID NMR-JOC/(3R,4S,5R)5_1H_13C_COSY/2/fq1list
- Zipped FID NMR-JOC/(3R,4S,5R)5_1H_13C_COSY/2/pdata/
- Zipped FID NMR-JOC/(3R,4S,5R)5_1H_13C_COSY/2/pdata/1/
- Zipped FID NMR-JOC/(3R,4S,5R)5_1H_13C_COSY/2/pdata/1/1i
- Zipped FID NMR-JOC/(3R,4S,5R)5_1H_13C_COSY/2/pdata/1/1r
- Zipped FID NMR-JOC/(3R,4S,5R)5_1H_13C_COSY/2/pdata/1/auditp.txt
- Zipped FID NMR-JOC/(3R,4S,5R)5_1H_13C_COSY/2/pdata/1/intrng
- Zipped FID NMR-JOC/(3R,4S,5R)5_1H_13C_COSY/2/pdata/1/outd
- Zipped FID NMR-JOC/(3R,4S,5R)5_1H_13C_COSY/2/pdata/1/parm.txt
- Zipped FID NMR-JOC/(3R,4S,5R)5_1H_13C_COSY/2/pdata/1/peaklist.xml
- Zipped FID NMR-JOC/(3R,4S,5R)5_1H_13C_COSY/2/pdata/1/peakrng
- Zipped FID NMR-JOC/(3R,4S,5R)5_1H_13C_COSY/2/pdata/1/peaks
- Zipped FID NMR-JOC/(3R,4S,5R)5_1H_13C_COSY/2/pdata/1/proc
- Zipped FID NMR-JOC/(3R,4S,5R)5_1H_13C_COSY/2/pdata/1/procs
- Zipped FID NMR-JOC/(3R,4S,5R)5_1H_13C_COSY/2/pdata/1/title
- Zipped FID NMR-JOC/(3R,4S,5R)5_1H_13C_COSY/2/prosol_History
- Zipped FID NMR-JOC/(3R,4S,5R)5_1H_13C_COSY/2/pulseprogram
- Zipped FID NMR-JOC/(3R,4S,5R)5_1H_13C_COSY/2/scon2
- Zipped FID NMR-JOC/(3R,4S,5R)5_1H_13C_COSY/2/specpar
- Zipped FID NMR-JOC/(3R,4S,5R)5_1H_13C_COSY/2/uxnmr.info
- Zipped FID NMR-JOC/(3R,4S,5R)5_1H_13C_COSY/2/uxnmr.par
- Zipped FID NMR-JOC/(3R,4S,5R)5_1H_13C_COSY/3/
- Zipped FID NMR-JOC/(3R,4S,5R)5_1H_13C_COSY/3/._fid
- Zipped FID NMR-JOC/(3R,4S,5R)5_1H_13C_COSY/3/acqu
- Zipped FID NMR-JOC/(3R,4S,5R)5_1H_13C_COSY/3/acqus
- Zipped FID NMR-JOC/(3R,4S,5R)5_1H_13C_COSY/3/audita.txt
- Zipped FID NMR-JOC/(3R,4S,5R)5_1H_13C_COSY/3/fid
- Zipped FID NMR-JOC/(3R,4S,5R)5_1H_13C_COSY/3/format.temp
- Zipped FID NMR-JOC/(3R,4S,5R)5_1H_13C_COSY/3/fq1list
- Zipped FID NMR-JOC/(3R,4S,5R)5_1H_13C_COSY/3/pdata/
- Zipped FID NMR-JOC/(3R,4S,5R)5_1H_13C_COSY/3/pdata/1/
- Zipped FID NMR-JOC/(3R,4S,5R)5_1H_13C_COSY/3/pdata/1/1i
- Zipped FID NMR-JOC/(3R,4S,5R)5_1H_13C_COSY/3/pdata/1/1r
- Zipped FID NMR-JOC/(3R,4S,5R)5_1H_13C_COSY/3/pdata/1/auditp.txt
- Zipped FID NMR-JOC/(3R,4S,5R)5_1H_13C_COSY/3/pdata/1/intrng
- Zipped FID NMR-JOC/(3R,4S,5R)5_1H_13C_COSY/3/pdata/1/outd
- Zipped FID NMR-JOC/(3R,4S,5R)5_1H_13C_COSY/3/pdata/1/parm.txt
- Zipped FID NMR-JOC/(3R,4S,5R)5_1H_13C_COSY/3/pdata/1/peaklist.xml
- Zipped FID NMR-JOC/(3R,4S,5R)5_1H_13C_COSY/3/pdata/1/peakrng
- Zipped FID NMR-JOC/(3R,4S,5R)5_1H_13C_COSY/3/pdata/1/peaks
- Zipped FID NMR-JOC/(3R,4S,5R)5_1H_13C_COSY/3/pdata/1/proc
- Zipped FID NMR-JOC/(3R,4S,5R)5_1H_13C_COSY/3/pdata/1/procs
- Zipped FID NMR-JOC/(3R,4S,5R)5_1H_13C_COSY/3/pdata/1/title
- Zipped FID NMR-JOC/(3R,4S,5R)5_1H_13C_COSY/3/prosol_History
- Zipped FID NMR-JOC/(3R,4S,5R)5_1H_13C_COSY/3/pulseprogram
- Zipped FID NMR-JOC/(3R,4S,5R)5_1H_13C_COSY/3/scon2
- Zipped FID NMR-JOC/(3R,4S,5R)5_1H_13C_COSY/3/specpar
- Zipped FID NMR-JOC/(3R,4S,5R)5_1H_13C_COSY/3/uxnmr.info
- Zipped FID NMR-JOC/(3R,4S,5R)5_1H_13C_COSY/3/uxnmr.par
- Zipped FID NMR-JOC/(3R,4S,5R)5_1H_13C_COSY/8/
- Zipped FID NMR-JOC/(3R,4S,5R)5_1H_13C_COSY/8/._ser
- Zipped FID NMR-JOC/(3R,4S,5R)5_1H_13C_COSY/8/acqu
- Zipped FID NMR-JOC/(3R,4S,5R)5_1H_13C_COSY/8/acqu2
- Zipped FID NMR-JOC/(3R,4S,5R)5_1H_13C_COSY/8/acqu2s
- Zipped FID NMR-JOC/(3R,4S,5R)5_1H_13C_COSY/8/acqus
- Zipped FID NMR-JOC/(3R,4S,5R)5_1H_13C_COSY/8/audita.txt
- Zipped FID NMR-JOC/(3R,4S,5R)5_1H_13C_COSY/8/format.temp
- Zipped FID NMR-JOC/(3R,4S,5R)5_1H_13C_COSY/8/fq1list
- Zipped FID NMR-JOC/(3R,4S,5R)5_1H_13C_COSY/8/orig
- Zipped FID NMR-JOC/(3R,4S,5R)5_1H_13C_COSY/8/pdata/
- Zipped FID NMR-JOC/(3R,4S,5R)5_1H_13C_COSY/8/pdata/1/
- Zipped FID NMR-JOC/(3R,4S,5R)5_1H_13C_COSY/8/pdata/1/2ii
- Zipped FID NMR-JOC/(3R,4S,5R)5_1H_13C_COSY/8/pdata/1/2ir
- Zipped FID NMR-JOC/(3R,4S,5R)5_1H_13C_COSY/8/pdata/1/2ri
- Zipped FID NMR-JOC/(3R,4S,5R)5_1H_13C_COSY/8/pdata/1/2rr
- Zipped FID NMR-JOC/(3R,4S,5R)5_1H_13C_COSY/8/pdata/1/auditp.txt
- Zipped FID NMR-JOC/(3R,4S,5R)5_1H_13C_COSY/8/pdata/1/clevels
- Zipped FID NMR-JOC/(3R,4S,5R)5_1H_13C_COSY/8/pdata/1/curdat2
- Zipped FID NMR-JOC/(3R,4S,5R)5_1H_13C_COSY/8/pdata/1/outd
- Zipped FID NMR-JOC/(3R,4S,5R)5_1H_13C_COSY/8/pdata/1/parm.txt
- Zipped FID NMR-JOC/(3R,4S,5R)5_1H_13C_COSY/8/pdata/1/portf
- Zipped FID NMR-JOC/(3R,4S,5R)5_1H_13C_COSY/8/pdata/1/proc
- Zipped FID NMR-JOC/(3R,4S,5R)5_1H_13C_COSY/8/pdata/1/proc2
- Zipped FID NMR-JOC/(3R,4S,5R)5_1H_13C_COSY/8/pdata/1/proc2s
- Zipped FID NMR-JOC/(3R,4S,5R)5_1H_13C_COSY/8/pdata/1/procs
- Zipped FID NMR-JOC/(3R,4S,5R)5_1H_13C_COSY/8/pdata/1/title
- Zipped FID NMR-JOC/(3R,4S,5R)5_1H_13C_COSY/8/prosol_History
- Zipped FID NMR-JOC/(3R,4S,5R)5_1H_13C_COSY/8/pulseprogram
- Zipped FID NMR-JOC/(3R,4S,5R)5_1H_13C_COSY/8/scon2
- Zipped FID NMR-JOC/(3R,4S,5R)5_1H_13C_COSY/8/ser
- Zipped FID NMR-JOC/(3R,4S,5R)5_1H_13C_COSY/8/specpar
- Zipped FID NMR-JOC/(3R,4S,5R)5_1H_13C_COSY/8/uxnmr.info
- Zipped FID NMR-JOC/(3R,4S,5R)5_1H_13C_COSY/8/uxnmr.par
- Zipped FID NMR-JOC/.DS_Store
- Zipped FID NMR-JOC/._.DS_Store
- Zipped FID NMR-JOC/10_1H_13C/
- Zipped FID NMR-JOC/10_1H_13C/1/
- Zipped FID NMR-JOC/10_1H_13C/1/acqu
- Zipped FID NMR-JOC/10_1H_13C/1/acqus
- Zipped FID NMR-JOC/10_1H_13C/1/audita.txt
- Zipped FID NMR-JOC/10_1H_13C/1/fid
- Zipped FID NMR-JOC/10_1H_13C/1/format.temp
- Zipped FID NMR-JOC/10_1H_13C/1/fq1list
- Zipped FID NMR-JOC/10_1H_13C/1/orig
- Zipped FID NMR-JOC/10_1H_13C/1/pdata/
- Zipped FID NMR-JOC/10_1H_13C/1/pdata/1/
- Zipped FID NMR-JOC/10_1H_13C/1/pdata/1/1i
- Zipped FID NMR-JOC/10_1H_13C/1/pdata/1/1r
- Zipped FID NMR-JOC/10_1H_13C/1/pdata/1/auditp.txt
- Zipped FID NMR-JOC/10_1H_13C/1/pdata/1/intrng
- Zipped FID NMR-JOC/10_1H_13C/1/pdata/1/outd
- Zipped FID NMR-JOC/10_1H_13C/1/pdata/1/parm.txt
- Zipped FID NMR-JOC/10_1H_13C/1/pdata/1/peaklist.xml
- Zipped FID NMR-JOC/10_1H_13C/1/pdata/1/peakrng
- Zipped FID NMR-JOC/10_1H_13C/1/pdata/1/peaks
- Zipped FID NMR-JOC/10_1H_13C/1/pdata/1/proc
- Zipped FID NMR-JOC/10_1H_13C/1/pdata/1/procs
- Zipped FID NMR-JOC/10_1H_13C/1/pdata/1/title
- Zipped FID NMR-JOC/10_1H_13C/1/prosol_History
- Zipped FID NMR-JOC/10_1H_13C/1/pulseprogram
- Zipped FID NMR-JOC/10_1H_13C/1/scon2
- Zipped FID NMR-JOC/10_1H_13C/1/specpar
- Zipped FID NMR-JOC/10_1H_13C/1/uxnmr.info
- Zipped FID NMR-JOC/10_1H_13C/1/uxnmr.par
- Zipped FID NMR-JOC/10_1H_13C/2/
- Zipped FID NMR-JOC/10_1H_13C/2/acqu
- Zipped FID NMR-JOC/10_1H_13C/2/acqus
- Zipped FID NMR-JOC/10_1H_13C/2/audita.txt
- Zipped FID NMR-JOC/10_1H_13C/2/cpdprg2
- Zipped FID NMR-JOC/10_1H_13C/2/fid
- Zipped FID NMR-JOC/10_1H_13C/2/format.temp
- Zipped FID NMR-JOC/10_1H_13C/2/fq1list
- Zipped FID NMR-JOC/10_1H_13C/2/orig
- Zipped FID NMR-JOC/10_1H_13C/2/pdata/
- Zipped FID NMR-JOC/10_1H_13C/2/pdata/1/
- Zipped FID NMR-JOC/10_1H_13C/2/pdata/1/1i
- Zipped FID NMR-JOC/10_1H_13C/2/pdata/1/1r
- Zipped FID NMR-JOC/10_1H_13C/2/pdata/1/auditp.txt
- Zipped FID NMR-JOC/10_1H_13C/2/pdata/1/intrng
- Zipped FID NMR-JOC/10_1H_13C/2/pdata/1/outd
- Zipped FID NMR-JOC/10_1H_13C/2/pdata/1/parm.txt
- Zipped FID NMR-JOC/10_1H_13C/2/pdata/1/peaklist.xml
- Zipped FID NMR-JOC/10_1H_13C/2/pdata/1/peakrng
- Zipped FID NMR-JOC/10_1H_13C/2/pdata/1/peaks
- Zipped FID NMR-JOC/10_1H_13C/2/pdata/1/proc
- Zipped FID NMR-JOC/10_1H_13C/2/pdata/1/procs
- Zipped FID NMR-JOC/10_1H_13C/2/pdata/1/title
- Zipped FID NMR-JOC/10_1H_13C/2/prosol_History
- Zipped FID NMR-JOC/10_1H_13C/2/pulseprogram
- Zipped FID NMR-JOC/10_1H_13C/2/scon2
- Zipped FID NMR-JOC/10_1H_13C/2/specpar
- Zipped FID NMR-JOC/10_1H_13C/2/uxnmr.info
- Zipped FID NMR-JOC/10_1H_13C/2/uxnmr.par
- Zipped FID NMR-JOC/1_1H_13C/
- Zipped FID NMR-JOC/1_1H_13C/.DS_Store
- Zipped FID NMR-JOC/1_1H_13C/._.DS_Store
- Zipped FID NMR-JOC/1_1H_13C/._1.mnova
- Zipped FID NMR-JOC/1_1H_13C/1/
- Zipped FID NMR-JOC/1_1H_13C/1.mnova
- Zipped FID NMR-JOC/1_1H_13C/1/._fid
- Zipped FID NMR-JOC/1_1H_13C/1/acqu
- Zipped FID NMR-JOC/1_1H_13C/1/acqus
- Zipped FID NMR-JOC/1_1H_13C/1/audita.txt
- Zipped FID NMR-JOC/1_1H_13C/1/cpdprg2
- Zipped FID NMR-JOC/1_1H_13C/1/fid
- Zipped FID NMR-JOC/1_1H_13C/1/format.temp
- Zipped FID NMR-JOC/1_1H_13C/1/fq1list
- Zipped FID NMR-JOC/1_1H_13C/1/orig
- Zipped FID NMR-JOC/1_1H_13C/1/pdata/
- Zipped FID NMR-JOC/1_1H_13C/1/pdata/1/
- Zipped FID NMR-JOC/1_1H_13C/1/pdata/1/1i
- Zipped FID NMR-JOC/1_1H_13C/1/pdata/1/1r
- Zipped FID NMR-JOC/1_1H_13C/1/pdata/1/auditp.txt
- Zipped FID NMR-JOC/1_1H_13C/1/pdata/1/intrng
- Zipped FID NMR-JOC/1_1H_13C/1/pdata/1/outd
- Zipped FID NMR-JOC/1_1H_13C/1/pdata/1/parm.txt
- Zipped FID NMR-JOC/1_1H_13C/1/pdata/1/peaklist.xml
- Zipped FID NMR-JOC/1_1H_13C/1/pdata/1/peakrng
- Zipped FID NMR-JOC/1_1H_13C/1/pdata/1/peaks
- Zipped FID NMR-JOC/1_1H_13C/1/pdata/1/proc
- Zipped FID NMR-JOC/1_1H_13C/1/pdata/1/procs
- Zipped FID NMR-JOC/1_1H_13C/1/pdata/1/thumb.png
- Zipped FID NMR-JOC/1_1H_13C/1/pdata/1/title
- Zipped FID NMR-JOC/1_1H_13C/1/prosol_History
- Zipped FID NMR-JOC/1_1H_13C/1/pulseprogram
- Zipped FID NMR-JOC/1_1H_13C/1/scon2
- Zipped FID NMR-JOC/1_1H_13C/1/specpar
- Zipped FID NMR-JOC/1_1H_13C/1/spettri mestre.mnova
- Zipped FID NMR-JOC/1_1H_13C/1/uxnmr.info
- Zipped FID NMR-JOC/1_1H_13C/1/uxnmr.par
- Zipped FID NMR-JOC/2_1H_13C/
- Zipped FID NMR-JOC/2_1H_13C/1/
- Zipped FID NMR-JOC/2_1H_13C/1/acqu
- Zipped FID NMR-JOC/2_1H_13C/1/acqus
- Zipped FID NMR-JOC/2_1H_13C/1/audita.txt
- Zipped FID NMR-JOC/2_1H_13C/1/fid
- Zipped FID NMR-JOC/2_1H_13C/1/format.temp
- Zipped FID NMR-JOC/2_1H_13C/1/fq1list
- Zipped FID NMR-JOC/2_1H_13C/1/orig
- Zipped FID NMR-JOC/2_1H_13C/1/pdata/
- Zipped FID NMR-JOC/2_1H_13C/1/pdata/1/
- Zipped FID NMR-JOC/2_1H_13C/1/pdata/1/1i
- Zipped FID NMR-JOC/2_1H_13C/1/pdata/1/1r
- Zipped FID NMR-JOC/2_1H_13C/1/pdata/1/auditp.txt
[truncated: 623 more entries]
