# Supplementary material for: Chemoenzymatic Synthesis of the Most Pleasant Stereoisomer of Jessemal
Source: J Org Chem. 2022 Apr 20;87(9):6499–503. doi: 10.1021/acs.joc.2c00427 (PMC9087343; doi:10.1021/acs.joc.2c00427)
Supplement: Supplementary file 2 — jo2c00427_si_002.zip [file jo2c00427_si_002.zip › Zipped FID NMR-JOC/(2S,4S,5R)5_1H_13C_COSY/1/pdata/1/auditp.txt]

##TITLE= Audit trail, TOPSPIN		Version 3.2
##JCAMPDX= 5.01
##ORIGIN= Bruker BioSpin GmbH
##OWNER= utentenmr
$$ H:/poli/data/BiocatLab/nmr/ZE009 FR21_24 SV/1/pdata/1/auditp.txt
##AUDIT TRAIL=  $$ (NUMBER, WHEN, WHO, WHERE, PROCESS, VERSION, WHAT)
(   1,<2019-01-31 09:29:54.510 +0100>,<CHKNET\utentenmr>,<PC-504NMR>,<go>,<TOPSPIN 3.2>,
      <created by zg
	started at 2019-01-31 09:28:30.753 +0100,
	POWCHK enabled, PULCHK disabled,
       configuration hash MD5:
       63 5B 50 81 96 47 CC 30 35 F7 0D 38 BA EC 8C 98
       data hash MD5: 64K
       2E BC 5F EA 6C C1 02 6C A4 46 E3 37 02 4E A8 27>)
(   2,<2019-01-31 09:30:01.436 +0100>,<CHKNET\utentenmr>,<PC-504NMR>,<audit>,<TOPSPIN 3.2>,
      <user comment:
       ICON-NMR User ID: BiocatLab
       data hash MD5: 64K
       2E BC 5F EA 6C C1 02 6C A4 46 E3 37 02 4E A8 27>)
(   3,<2019-01-31 09:30:02.778 +0100>,<CHKNET\utentenmr>,<PC-504NMR>,<proc1d>,<TOPSPIN 3.2>,
      <Start of raw data processing
       ef LB = 0.3 FT_mod = 6 PKNL = 1 SI = 64K 
       data hash MD5: 64K
       9D 28 0E D6 BC FC 75 35 BD FC 38 7F B5 6D 60 1D>)
(   4,<2019-01-31 09:30:03.402 +0100>,<CHKNET\utentenmr>,<PC-504NMR>,<proc1d>,<TOPSPIN 3.2>,
      <apk 
       data hash MD5: 64K
       70 6C C2 C0 45 7F 48 EB FF 26 B8 DF 06 78 38 EE>)
(   5,<2019-01-31 09:30:03.792 +0100>,<CHKNET\utentenmr>,<PC-504NMR>,<proc1d>,<TOPSPIN 3.2>,
      <abs ABSG = 5 
       data hash MD5: 64K
       F1 BA 8E 0C 54 4B 66 0C 59 A3 24 CD 9F 4C 1D 58>)
##END=

$$ hash MD5
$$ 49 BD CB 67 64 E3 52 0C 39 87 38 C6 6E E5 4D 0D
