# Supplementary material for: Chemoenzymatic Synthesis of the Most Pleasant Stereoisomer of Jessemal
Source: J Org Chem. 2022 Apr 20;87(9):6499–503. doi: 10.1021/acs.joc.2c00427 (PMC9087343; doi:10.1021/acs.joc.2c00427)
Supplement: Supplementary file 2 — jo2c00427_si_002.zip [file jo2c00427_si_002.zip › Zipped FID NMR-JOC/(2S,4S,5R)5_1H_13C_COSY/1/pdata/1/intrng]

P 0
7.450490   7.102757
4.255192   3.987516
3.987211   3.777898
3.777593   3.575614
3.575308   3.402358
3.402053   3.233380
3.233075   3.108710
3.108404   2.982817
2.982511   2.734086
2.508885   2.298350
2.298044   2.115622
2.115316   1.837557
1.826251   1.568048
1.567743   1.383792
1.383487   1.118256
1.117950   1.067226
1.066921   0.782745
0.782439   0.562432
0.115695   -0.114090
-0.114395   -0.461212
