# Supplementary material for: Chemoenzymatic Synthesis of the Most Pleasant Stereoisomer of Jessemal
Source: J Org Chem. 2022 Apr 20;87(9):6499–503. doi: 10.1021/acs.joc.2c00427 (PMC9087343; doi:10.1021/acs.joc.2c00427)
Supplement: Supplementary file 2 — jo2c00427_si_002.zip [file jo2c00427_si_002.zip › Zipped FID NMR-JOC/(2S,4S,5R)5_1H_13C_COSY/1/pdata/1/peaklist.xml]

<?xml version="1.0" encoding="UTF-8"?>
<PeakList>
  <PeakList1D>
    <PeakList1DHeader creator="utentenmr" date="2019-01-31T09:30:03.901+01:00" expNo="1" name="ZE009 FR21_24 SV" owner="" procNo="1" source="H:/poli/data/BiocatLab/nmr">
      <PeakPickDetails>F1=16.163ppm, F2=-3.862ppm, MI=0.00cm, MAXI=10000.00cm, PC=1.000
      </PeakPickDetails>
    </PeakList1DHeader>
    <Peak1D F1="9.9661" intensity="4.226157e-002" type="0"/>
    <Peak1D F1="8.6370" intensity="4.004947e-002" type="0"/>
    <Peak1D F1="7.5169" intensity="1.115120e-001" type="0"/>
    <Peak1D F1="7.3392" intensity="9.586379e-002" type="0"/>
    <Peak1D F1="7.3189" intensity="2.005941e-001" type="0"/>
    <Peak1D F1="7.2995" intensity="2.355074e-001" type="0"/>
    <Peak1D F1="7.2583" intensity="2.212303e+001" type="0"/>
    <Peak1D F1="7.2245" intensity="1.947142e-001" type="0"/>
    <Peak1D F1="6.9948" intensity="1.111238e-001" type="0"/>
    <Peak1D F1="4.2944" intensity="4.481968e-002" type="0"/>
    <Peak1D F1="4.2461" intensity="4.531399e-002" type="0"/>
    <Peak1D F1="4.1997" intensity="7.348367e-002" type="0"/>
    <Peak1D F1="4.1482" intensity="1.116232e-001" type="0"/>
    <Peak1D F1="4.1209" intensity="1.597751e+000" type="0"/>
    <Peak1D F1="4.1097" intensity="1.807855e+000" type="0"/>
    <Peak1D F1="4.0942" intensity="1.798028e+000" type="0"/>
    <Peak1D F1="4.0811" intensity="1.842252e+000" type="0"/>
    <Peak1D F1="3.9850" intensity="4.416436e-002" type="0"/>
    <Peak1D F1="3.9372" intensity="4.976877e-002" type="0"/>
    <Peak1D F1="3.8979" intensity="1.712731e+000" type="0"/>
    <Peak1D F1="3.8856" intensity="1.755523e+000" type="0"/>
    <Peak1D F1="3.8678" intensity="1.916825e+000" type="0"/>
    <Peak1D F1="3.8580" intensity="1.819594e+000" type="0"/>
    <Peak1D F1="3.8244" intensity="5.958980e-002" type="0"/>
    <Peak1D F1="3.8157" intensity="5.590580e-002" type="0"/>
    <Peak1D F1="3.8020" intensity="5.531733e-002" type="0"/>
    <Peak1D F1="3.7722" intensity="1.108234e-001" type="0"/>
    <Peak1D F1="3.7628" intensity="5.951837e-001" type="0"/>
    <Peak1D F1="3.7561" intensity="6.492120e-001" type="0"/>
    <Peak1D F1="3.7499" intensity="6.063617e-001" type="0"/>
    <Peak1D F1="3.7393" intensity="1.246960e+000" type="0"/>
    <Peak1D F1="3.7320" intensity="1.274547e+000" type="0"/>
    <Peak1D F1="3.7264" intensity="1.272217e+000" type="0"/>
    <Peak1D F1="3.7191" intensity="1.284477e+000" type="0"/>
    <Peak1D F1="3.7073" intensity="9.529216e-001" type="0"/>
    <Peak1D F1="3.7013" intensity="8.837420e-001" type="0"/>
    <Peak1D F1="3.6945" intensity="7.959499e-001" type="0"/>
    <Peak1D F1="3.6651" intensity="6.911712e-002" type="0"/>
    <Peak1D F1="3.6514" intensity="4.614216e-002" type="0"/>
    <Peak1D F1="3.6334" intensity="4.573312e-002" type="0"/>
    <Peak1D F1="3.5726" intensity="4.341122e-002" type="0"/>
    <Peak1D F1="3.5363" intensity="4.665725e-002" type="0"/>
    <Peak1D F1="3.5137" intensity="2.428620e+000" type="0"/>
    <Peak1D F1="3.4871" intensity="3.099658e+000" type="0"/>
    <Peak1D F1="3.4633" intensity="2.055930e+000" type="0"/>
    <Peak1D F1="3.4402" intensity="1.190384e-001" type="0"/>
    <Peak1D F1="3.3859" intensity="1.196737e-001" type="0"/>
    <Peak1D F1="3.3375" intensity="5.130369e-002" type="0"/>
    <Peak1D F1="3.3019" intensity="1.087284e-001" type="0"/>
    <Peak1D F1="3.1979" intensity="2.718497e+000" type="0"/>
    <Peak1D F1="3.1702" intensity="3.594051e+000" type="0"/>
    <Peak1D F1="3.1443" intensity="2.383413e+000" type="0"/>
    <Peak1D F1="3.0750" intensity="2.384573e+000" type="0"/>
    <Peak1D F1="3.0465" intensity="4.192870e+000" type="0"/>
    <Peak1D F1="3.0179" intensity="2.385080e+000" type="0"/>
    <Peak1D F1="2.9687" intensity="4.398663e-002" type="0"/>
    <Peak1D F1="2.9566" intensity="4.268740e-002" type="0"/>
    <Peak1D F1="2.8962" intensity="1.702740e-001" type="0"/>
    <Peak1D F1="2.8792" intensity="3.182957e-001" type="0"/>
    <Peak1D F1="2.8626" intensity="1.836143e-001" type="0"/>
    <Peak1D F1="2.7353" intensity="4.192816e-002" type="0"/>
    <Peak1D F1="2.6874" intensity="6.037967e-002" type="0"/>
    <Peak1D F1="2.5109" intensity="3.992287e-002" type="0"/>
    <Peak1D F1="2.4639" intensity="3.992537e-002" type="0"/>
    <Peak1D F1="2.3859" intensity="4.862545e+000" type="0"/>
    <Peak1D F1="2.3791" intensity="4.947327e+000" type="0"/>
    <Peak1D F1="2.3481" intensity="1.088251e-001" type="0"/>
    <Peak1D F1="2.3238" intensity="6.121946e-002" type="0"/>
    <Peak1D F1="2.2876" intensity="3.957533e-002" type="0"/>
    <Peak1D F1="2.2038" intensity="4.922516e-002" type="0"/>
    <Peak1D F1="2.1684" intensity="8.195560e-002" type="0"/>
    <Peak1D F1="2.0713" intensity="1.516738e-001" type="0"/>
    <Peak1D F1="2.0553" intensity="4.993331e-001" type="0"/>
    <Peak1D F1="2.0420" intensity="1.763883e+000" type="0"/>
    <Peak1D F1="2.0275" intensity="1.427393e+000" type="0"/>
    <Peak1D F1="2.0159" intensity="1.194655e+000" type="0"/>
    <Peak1D F1="2.0113" intensity="1.279220e+000" type="0"/>
    <Peak1D F1="1.9997" intensity="1.391187e+000" type="0"/>
    <Peak1D F1="1.9884" intensity="6.702820e-001" type="0"/>
    <Peak1D F1="1.9835" intensity="8.303090e-001" type="0"/>
    <Peak1D F1="1.9719" intensity="5.093915e-001" type="0"/>
    <Peak1D F1="1.9557" intensity="1.897369e-001" type="0"/>
    <Peak1D F1="1.8991" intensity="3.897990e-002" type="0"/>
    <Peak1D F1="1.8609" intensity="4.266545e-002" type="0"/>
    <Peak1D F1="1.8435" intensity="4.203981e-002" type="0"/>
    <Peak1D F1="1.6799" intensity="4.173790e-002" type="0"/>
    <Peak1D F1="1.6600" intensity="4.852147e-002" type="0"/>
    <Peak1D F1="1.6047" intensity="4.716449e-002" type="0"/>
    <Peak1D F1="1.5283" intensity="1.484545e+001" type="0"/>
    <Peak1D F1="1.4651" intensity="1.916579e-001" type="0"/>
    <Peak1D F1="1.4441" intensity="5.770393e-002" type="0"/>
    <Peak1D F1="1.3647" intensity="1.254315e-001" type="0"/>
    <Peak1D F1="1.3456" intensity="1.762160e-001" type="0"/>
    <Peak1D F1="1.3305" intensity="1.165290e-001" type="0"/>
    <Peak1D F1="1.2757" intensity="4.764774e-001" type="0"/>
    <Peak1D F1="1.2578" intensity="1.280627e+000" type="0"/>
    <Peak1D F1="1.2401" intensity="4.090585e-001" type="0"/>
    <Peak1D F1="1.2130" intensity="2.393723e-001" type="0"/>
    <Peak1D F1="1.1964" intensity="2.391172e-001" type="0"/>
    <Peak1D F1="1.1809" intensity="3.385644e-001" type="0"/>
    <Peak1D F1="1.1639" intensity="5.062842e-002" type="0"/>
    <Peak1D F1="1.0891" intensity="3.611754e-001" type="0"/>
    <Peak1D F1="1.0361" intensity="1.500000e+001" type="0"/>
    <Peak1D F1="1.0196" intensity="1.472640e+001" type="0"/>
    <Peak1D F1="0.9223" intensity="7.588551e-002" type="0"/>
    <Peak1D F1="0.8755" intensity="2.652261e-001" type="0"/>
    <Peak1D F1="0.8595" intensity="1.966792e-001" type="0"/>
    <Peak1D F1="0.7909" intensity="4.259259e-002" type="0"/>
    <Peak1D F1="0.7684" intensity="4.814685e-002" type="0"/>
    <Peak1D F1="0.7396" intensity="9.741091e-002" type="0"/>
    <Peak1D F1="0.7042" intensity="4.048795e-002" type="0"/>
    <Peak1D F1="0.1463" intensity="1.201093e-001" type="0"/>
    <Peak1D F1="-0.0002" intensity="2.775567e+001" type="0"/>
    <Peak1D F1="-0.1497" intensity="1.598145e-001" type="0"/>
  </PeakList1D>
</PeakList>
