# Supplementary material for: Chemoenzymatic Synthesis of the Most Pleasant Stereoisomer of Jessemal
Source: J Org Chem. 2022 Apr 20;87(9):6499–503. doi: 10.1021/acs.joc.2c00427 (PMC9087343; doi:10.1021/acs.joc.2c00427)
Supplement: Supplementary file 2 — jo2c00427_si_002.zip [file jo2c00427_si_002.zip › Zipped FID NMR-JOC/(2S,4S,5R)5_1H_13C_COSY/1/pdata/1/peakrng]

P    #regions in PPM
# 2019-01-31 09:30:03 +0100  utentenmr@PC-504NMR
# low field   high field   mi   maxi
  16.1630802154541  -3.86246226256477  0.000  10000.000  # for region 1
