# Supplementary material for: Chemoenzymatic Synthesis of the Most Pleasant Stereoisomer of Jessemal
Source: J Org Chem. 2022 Apr 20;87(9):6499–503. doi: 10.1021/acs.joc.2c00427 (PMC9087343; doi:10.1021/acs.joc.2c00427)
Supplement: Supplementary file 2 — jo2c00427_si_002.zip [file jo2c00427_si_002.zip › Zipped FID NMR-JOC/(2S,4S,5R)5_1H_13C_COSY/2/pdata/1/auditp.txt]

##TITLE= Audit trail, TOPSPIN		Version 3.2
##JCAMPDX= 5.01
##ORIGIN= Bruker BioSpin GmbH
##OWNER= utentenmr
$$ H:/poli/data/BiocatLab/nmr/ZE009 FR21_24 SV/2/pdata/1/auditp.txt
##AUDIT TRAIL=  $$ (NUMBER, WHEN, WHO, WHERE, PROCESS, VERSION, WHAT)
(   1,<2019-01-31 11:10:58.021 +0100>,<CHKNET\utentenmr>,<PC-504NMR>,<go>,<TOPSPIN 3.2>,
      <created by zg
	started at 2019-01-31 11:03:39.159 +0100,
	POWCHK enabled, PULCHK disabled,
       configuration hash MD5:
       63 5B 50 81 96 47 CC 30 35 F7 0D 38 BA EC 8C 98
       data hash MD5: 64K
       4E F2 B4 C2 08 70 C0 43 B5 43 64 DC 04 37 89 F0>)
(   2,<2019-01-31 11:11:04.354 +0100>,<CHKNET\utentenmr>,<PC-504NMR>,<audit>,<TOPSPIN 3.2>,
      <user comment:
       ICON-NMR User ID: BiocatLab
       data hash MD5: 64K
       4E F2 B4 C2 08 70 C0 43 B5 43 64 DC 04 37 89 F0>)
(   3,<2019-01-31 11:11:05.618 +0100>,<CHKNET\utentenmr>,<PC-504NMR>,<proc1d>,<TOPSPIN 3.2>,
      <Start of raw data processing
       ef LB = 1 FT_mod = 6 PKNL = 1 SI = 32K 
       data hash MD5: 32K
       E3 AA 6E 43 CF AA CA 57 FC 33 BB 44 87 C5 55 AA>)
(   4,<2019-01-31 11:11:05.992 +0100>,<CHKNET\utentenmr>,<PC-504NMR>,<proc1d>,<TOPSPIN 3.2>,
      <apk 
       data hash MD5: 32K
       27 5F D8 A2 C4 6F B3 5B 89 40 F0 62 67 DF D6 D3>)
(   5,<2019-01-31 11:11:06.242 +0100>,<CHKNET\utentenmr>,<PC-504NMR>,<proc1d>,<TOPSPIN 3.2>,
      <abs ABSG = 5 
       data hash MD5: 32K
       14 BC 78 AE CE 36 A2 14 EC FF 48 DB 58 17 C5 7F>)
##END=

$$ hash MD5
$$ 6C EB 8D C3 29 29 B9 BB 4C A6 69 04 CA 20 52 2D
