# Supplementary material for: Chemoenzymatic Synthesis of the Most Pleasant Stereoisomer of Jessemal
Source: J Org Chem. 2022 Apr 20;87(9):6499–503. doi: 10.1021/acs.joc.2c00427 (PMC9087343; doi:10.1021/acs.joc.2c00427)
Supplement: Supplementary file 2 — jo2c00427_si_002.zip [file jo2c00427_si_002.zip › Zipped FID NMR-JOC/(2S,4S,5R)5_1H_13C_COSY/2/pdata/1/intrng]

P 0
209.084809   208.654623
191.549286   190.929527
189.741049   189.288990
180.816525   180.262388
166.255844   165.898571
140.211400   139.708302
124.761183   124.243502
114.341947   114.013840
95.428373   94.888818
77.572034   77.200179
77.192888   76.864780
76.857489   76.536673
73.795152   73.445171
73.394132   72.993112
71.367157   70.929680
70.003688   69.631833
63.798811   63.536325
48.771487   48.304846
47.794456   47.356980
30.557876   29.981865
29.865205   29.493349
-0.466510   -0.867531
-11.060737   -11.388844
-13.321033   -13.948083
