# Supplementary material for: Chemoenzymatic Synthesis of the Most Pleasant Stereoisomer of Jessemal
Source: J Org Chem. 2022 Apr 20;87(9):6499–503. doi: 10.1021/acs.joc.2c00427 (PMC9087343; doi:10.1021/acs.joc.2c00427)
Supplement: Supplementary file 2 — jo2c00427_si_002.zip [file jo2c00427_si_002.zip › Zipped FID NMR-JOC/(2S,4S,5R)5_1H_13C_COSY/2/pdata/1/peaklist.xml]

<?xml version="1.0" encoding="UTF-8"?>
<PeakList>
  <PeakList1D>
    <PeakList1DHeader creator="utentenmr" date="2019-01-31T11:11:06.351+01:00" expNo="2" name="ZE009 FR21_24 SV" owner="" procNo="1" source="H:/poli/data/BiocatLab/nmr">
      <PeakPickDetails>F1=219.460ppm, F2=-19.460ppm, MI=0.00cm, MAXI=10000.00cm, PC=1.400
      </PeakPickDetails>
    </PeakList1DHeader>
    <Peak1D F1="129.0237" intensity="-5.112295e-001" type="0"/>
    <Peak1D F1="128.5784" intensity="-6.386725e-001" type="0"/>
    <Peak1D F1="126.4702" intensity="-4.483211e-001" type="0"/>
    <Peak1D F1="77.3514" intensity="3.359226e+000" type="0"/>
    <Peak1D F1="77.0347" intensity="3.609159e+000" type="0"/>
    <Peak1D F1="76.7161" intensity="3.442032e+000" type="0"/>
    <Peak1D F1="73.1926" intensity="1.425586e+001" type="0"/>
    <Peak1D F1="72.0051" intensity="-1.000511e+001" type="0"/>
    <Peak1D F1="71.6429" intensity="-7.232035e+000" type="0"/>
    <Peak1D F1="71.1590" intensity="1.500000e+001" type="0"/>
    <Peak1D F1="63.6562" intensity="3.955832e-001" type="0"/>
    <Peak1D F1="39.1866" intensity="-8.521184e+000" type="0"/>
    <Peak1D F1="29.6815" intensity="6.605779e-001" type="0"/>
    <Peak1D F1="13.9076" intensity="-1.183471e+001" type="0"/>
  </PeakList1D>
</PeakList>
