# Supplementary material for: Chemoenzymatic Synthesis of the Most Pleasant Stereoisomer of Jessemal
Source: J Org Chem. 2022 Apr 20;87(9):6499–503. doi: 10.1021/acs.joc.2c00427 (PMC9087343; doi:10.1021/acs.joc.2c00427)
Supplement: Supplementary file 2 — jo2c00427_si_002.zip [file jo2c00427_si_002.zip › Zipped FID NMR-JOC/(2S,4S,5R)5_1H_13C_COSY/3/audita.txt]

##TITLE= Audit trail, TOPSPIN		Version 3.2
##JCAMPDX= 5.01
##ORIGIN= Bruker BioSpin GmbH
##OWNER= utentenmr
$$ H:/poli/data/BiocatLab/nmr/ZE009cosy/3/audita.txt
##AUDIT TRAIL=  $$ (NUMBER, WHEN, WHO, WHERE, PROCESS, VERSION, WHAT)
(   1,<2019-11-12 22:57:46.992 +0100>,<CHKNET\utentenmr>,<PC-504NMR>,<go>,<TOPSPIN 3.2>,
      <created by zg
	started at 2019-11-12 22:18:46.257 +0100,
	POWCHK enabled, PULCHK disabled,
       configuration hash MD5:
       D1 DB 6A 1D 70 73 D6 D4 2C C9 8C 82 72 D3 38 CD
       data hash MD5: 2K * 256
       B7 BC 53 9D 56 81 7C 91 2F FB 0C 0E F8 75 91 D2>)
(   2,<2019-11-12 22:57:49.770 +0100>,<CHKNET\utentenmr>,<PC-504NMR>,<audit>,<TOPSPIN 3.2>,
      <user comment:
       ICON-NMR User ID: BiocatLab
       data hash MD5: 2K * 256
       B7 BC 53 9D 56 81 7C 91 2F FB 0C 0E F8 75 91 D2>)
##END=

$$ hash MD5
$$ 07 3C 17 52 74 E3 85 EE 10 77 3D BE 6E 1F DC AD
