# Supplementary material for: Chemoenzymatic Synthesis of the Most Pleasant Stereoisomer of Jessemal
Source: J Org Chem. 2022 Apr 20;87(9):6499–503. doi: 10.1021/acs.joc.2c00427 (PMC9087343; doi:10.1021/acs.joc.2c00427)
Supplement: Supplementary file 2 — jo2c00427_si_002.zip [file jo2c00427_si_002.zip › Zipped FID NMR-JOC/(2S,4S,5R)5_1H_13C_COSY/3/pdata/1/parm.txt]

Current Data Parameters
NAME          ZE009cosy              
EXPNO                 3              
PROCNO                1              

F2 - Acquisition Parameters
Date_          20191112              
Time              22.19              
INSTRUM           spect              
PROBHD   5 mm PABBO BB/              
PULPROG    cosygpmfphpp              
TD                 2048              
SOLVENT           CDCl3              
NS                    4              
DS                    4              
SWH            3048.781 Hz           
FIDRES         1.488662 Hz           
AQ            0.3358720 sec          
RG                  203              
DW              164.000 usec         
DE                 6.50 usec         
TE                300.0 K            
D0           0.00014586 sec          
D1           1.87220502 sec          
D11          0.03000000 sec          
D12          0.00002000 sec          
D16          0.00020000 sec          
IN0          0.00032800 sec          

======== CHANNEL f1 ========
SFO1        400.1316040 MHz          
NUC1                 1H              
P1                14.25 usec         
P2                28.50 usec         
P17             2500.00 usec         
PLW1        15.00000000 W            
PLW10        4.50579977 W            

====== GRADIENT CHANNEL =====
GPNAM[1]     SMSQ10.100              
GPNAM[2]     SMSQ10.100              
GPZ1              10.00 %            
GPZ2              20.00 %            
P16             1000.00 usec         

F1 - Acquisition parameters
TD                  256              
SFO1           400.1316 MHz          
FIDRES        11.909299 Hz           
SW                7.619 ppm          
FnMODE      States-TPPI              

F2 - Processing parameters
SI                 1024              
SF          400.1300086 MHz          
WDW               QSINE              
SSB                   2              
LB       0 Hz           
GB       0              
PC                 1.40              

F1 - Processing parameters
SI                 1024              
MC2         States-TPPI              
SF          400.1300086 MHz          
WDW               QSINE              
SSB                   2              
LB       0 Hz           
GB       0              
