# Supplementary material for: Chemoenzymatic Synthesis of the Most Pleasant Stereoisomer of Jessemal
Source: J Org Chem. 2022 Apr 20;87(9):6499–503. doi: 10.1021/acs.joc.2c00427 (PMC9087343; doi:10.1021/acs.joc.2c00427)
Supplement: Supplementary file 2 — jo2c00427_si_002.zip [file jo2c00427_si_002.zip › Zipped FID NMR-JOC/(3R,4S,5R)5_1H_13C_COSY/2/audita.txt]

##TITLE= Audit trail, TOPSPIN		Version 3.2
##JCAMPDX= 5.01
##ORIGIN= Bruker BioSpin GmbH
##OWNER= utentenmr
$$ H:/poli/data/BiocatLab/nmr/ZE030 CIS BIS/2/audita.txt
##AUDIT TRAIL=  $$ (NUMBER, WHEN, WHO, WHERE, PROCESS, VERSION, WHAT)
(   1,<2019-04-09 12:57:26.647 +0200>,<CHKNET\utentenmr>,<PC-504NMR>,<go>,<TOPSPIN 3.2>,
      <created by zg
	started at 2019-04-09 12:28:04.257 +0200,
	POWCHK enabled, PULCHK disabled,
       configuration hash MD5:
       E7 7D 6E BE D6 95 86 76 FA 5F 85 33 99 C2 A2 B4
       data hash MD5: 64K
       ED FF 6E 7C 7D 98 80 25 3C A5 1D 48 EC 1B 8E 96>)
(   2,<2019-04-09 12:57:34.135 +0200>,<CHKNET\utentenmr>,<PC-504NMR>,<audit>,<TOPSPIN 3.2>,
      <user comment:
       ICON-NMR User ID: BiocatLab
       data hash MD5: 64K
       ED FF 6E 7C 7D 98 80 25 3C A5 1D 48 EC 1B 8E 96>)
##END=

$$ hash MD5
$$ 18 F1 B5 02 C1 27 34 72 DC 2E 18 3E 8F C8 51 4F
