# Supplementary material for: Chemoenzymatic Synthesis of the Most Pleasant Stereoisomer of Jessemal
Source: J Org Chem. 2022 Apr 20;87(9):6499–503. doi: 10.1021/acs.joc.2c00427 (PMC9087343; doi:10.1021/acs.joc.2c00427)
Supplement: Supplementary file 2 — jo2c00427_si_002.zip [file jo2c00427_si_002.zip › Zipped FID NMR-JOC/(3R,4S,5R)5_1H_13C_COSY/2/pdata/1/auditp.txt]

##TITLE= Audit trail, TOPSPIN		Version 3.2
##JCAMPDX= 5.01
##ORIGIN= Bruker BioSpin GmbH
##OWNER= utentenmr
$$ H:/poli/data/BiocatLab/nmr/ZE030 CIS BIS/2/pdata/1/auditp.txt
##AUDIT TRAIL=  $$ (NUMBER, WHEN, WHO, WHERE, PROCESS, VERSION, WHAT)
(   1,<2019-04-09 12:57:26.647 +0200>,<CHKNET\utentenmr>,<PC-504NMR>,<go>,<TOPSPIN 3.2>,
      <created by zg
	started at 2019-04-09 12:28:04.257 +0200,
	POWCHK enabled, PULCHK disabled,
       configuration hash MD5:
       E7 7D 6E BE D6 95 86 76 FA 5F 85 33 99 C2 A2 B4
       data hash MD5: 64K
       ED FF 6E 7C 7D 98 80 25 3C A5 1D 48 EC 1B 8E 96>)
(   2,<2019-04-09 12:57:34.135 +0200>,<CHKNET\utentenmr>,<PC-504NMR>,<audit>,<TOPSPIN 3.2>,
      <user comment:
       ICON-NMR User ID: BiocatLab
       data hash MD5: 64K
       ED FF 6E 7C 7D 98 80 25 3C A5 1D 48 EC 1B 8E 96>)
(   3,<2019-04-09 12:57:35.571 +0200>,<CHKNET\utentenmr>,<PC-504NMR>,<proc1d>,<TOPSPIN 3.2>,
      <Start of raw data processing
       ef LB = 1 FT_mod = 6 PKNL = 1 SI = 32K 
       data hash MD5: 32K
       22 2F 20 71 53 F9 30 51 91 40 8B 74 2C 68 DD 9E>)
(   4,<2019-04-09 12:57:36.039 +0200>,<CHKNET\utentenmr>,<PC-504NMR>,<proc1d>,<TOPSPIN 3.2>,
      <apk 
       data hash MD5: 32K
       9A 03 8A CA DB C8 60 C0 64 7A B0 69 3E 9F 1A AB>)
(   5,<2019-04-09 12:57:36.460 +0200>,<CHKNET\utentenmr>,<PC-504NMR>,<proc1d>,<TOPSPIN 3.2>,
      <abs ABSG = 5 
       data hash MD5: 32K
       7D 0B 81 9F B8 C0 CA F2 CF C6 1B C6 64 4A 3E 52>)
##END=

$$ hash MD5
$$ 5D 6B 09 C6 06 7F BC E9 10 71 FE 78 CD 83 B6 46
