# Supplementary material for: Chemoenzymatic Synthesis of the Most Pleasant Stereoisomer of Jessemal
Source: J Org Chem. 2022 Apr 20;87(9):6499–503. doi: 10.1021/acs.joc.2c00427 (PMC9087343; doi:10.1021/acs.joc.2c00427)
Supplement: Supplementary file 2 — jo2c00427_si_002.zip [file jo2c00427_si_002.zip › Zipped FID NMR-JOC/(3R,4S,5R)5_1H_13C_COSY/2/pdata/1/peaklist.xml]

<?xml version="1.0" encoding="UTF-8"?>
<PeakList>
  <PeakList1D>
    <PeakList1DHeader creator="utentenmr" date="2019-04-09T12:57:36.663+02:00" expNo="2" name="ZE030 CIS BIS" owner="" procNo="1" source="H:/poli/data/BiocatLab/nmr">
      <PeakPickDetails>F1=219.460ppm, F2=-19.460ppm, MI=0.00cm, MAXI=10000.00cm, PC=1.400
      </PeakPickDetails>
    </PeakList1DHeader>
    <Peak1D F1="77.3225" intensity="5.212237e+001" type="0"/>
    <Peak1D F1="77.0054" intensity="5.501831e+001" type="0"/>
    <Peak1D F1="76.6874" intensity="5.457948e+001" type="0"/>
    <Peak1D F1="72.8088" intensity="4.900101e+000" type="0"/>
    <Peak1D F1="70.7609" intensity="1.103173e+001" type="0"/>
    <Peak1D F1="68.4157" intensity="-5.546387e+000" type="0"/>
    <Peak1D F1="68.3224" intensity="-1.283593e+001" type="0"/>
    <Peak1D F1="34.8553" intensity="-8.101598e+000" type="0"/>
    <Peak1D F1="14.5868" intensity="-1.500000e+001" type="0"/>
  </PeakList1D>
</PeakList>
