# Supplementary material for: Chemoenzymatic Synthesis of the Most Pleasant Stereoisomer of Jessemal
Source: J Org Chem. 2022 Apr 20;87(9):6499–503. doi: 10.1021/acs.joc.2c00427 (PMC9087343; doi:10.1021/acs.joc.2c00427)
Supplement: Supplementary file 2 — jo2c00427_si_002.zip [file jo2c00427_si_002.zip › Zipped FID NMR-JOC/(3R,4S,5R)5_1H_13C_COSY/2/pdata/1/procs]

##TITLE= Parameter file, TOPSPIN		Version 3.2
##JCAMPDX= 5.0
##DATATYPE= Parameter Values
##NPOINTS= 10	$$ modification sequence number
##ORIGIN= Bruker BioSpin GmbH
##OWNER= utentenmr
$$ 2019-04-09 12:57:36.709 +0200  CHKNET\utentenmr@PC-504NMR
$$ H:/poli/data/BiocatLab/nmr/ZE030 CIS BIS/2/pdata/1/procs
$$ process C:\Bruker\TopSpin3.2\prog\mod\peak.exe
##$ABSF1= 219.4603
##$ABSF2= -19.46028
##$ABSG= 5
##$ABSL= 3
##$ALPHA= 0
##$AQORDER= 0
##$ASSFAC= 0
##$ASSFACI= 0
##$ASSFACX= 0
##$ASSWID= 0
##$AUNMP= <proc_1d>
##$AXLEFT= 0
##$AXNAME= <>
##$AXNUC= <13C>
##$AXRIGHT= 0
##$AXTYPE= 0
##$AXUNIT= <>
##$AZFE= 0.1
##$AZFW= 0.5
##$BCFW= 0
##$BC_mod= 0
##$BYTORDP= 0
##$COROFFS= 0
##$CY= 15
##$DATMOD= 1
##$DC= 0
##$DFILT= <>
##$DTYPP= 0
##$ERETIC= no
##$F1P= 240
##$F2P= -10
##$FCOR= 0
##$FTSIZE= 32768
##$FT_mod= 6
##$GAMMA= 0
##$GB= 0
##$INTBC= 1
##$INTSCL= 1
##$ISEN= 30
##$LB= 1
##$LEV0= 0
##$LPBIN= 0
##$MAXI= 10000
##$MC2= 0
##$MEAN= 0
##$ME_mod= 0
##$MI= 0
##$MddCEXP= no
##$MddCT_SP= no
##$MddF180= no
##$MddLAMBDA= 0
##$MddMEMORY= 0
##$MddMERGE= 0
##$MddNCOMP= 0
##$MddNITER= 0
##$MddNOISE= 0
##$MddPHASE= 0
##$MddSEED= 0
##$MddSRSIZE= 0
##$Mdd_CsALG= 0
##$Mdd_CsLAMBDA= 0
##$Mdd_CsNITER= 0
##$Mdd_CsNORM= 0
##$Mdd_CsZF= 0
##$Mdd_mod= 0
##$NCOEF= 0
##$NC_proc= -9
##$NLEV= 6
##$NOISF1= 0
##$NOISF2= 0
##$NSP= 0
##$NTH_PI= 0
##$NZP= 0
##$OFFSET= 219.4603
##$PC= 1.4
##$PHC0= 45.17593
##$PHC1= -46.86091
##$PH_mod= 1
##$PKNL= yes
##$PPARMOD= 0
##$PPDIAG= 0
##$PPIPTYP= 0
##$PPMPNUM= 2147483647
##$PPRESOL= 1
##$PSCAL= 4
##$PSIGN= 2
##$PYNMP= <proc.py>
##$REVERSE= no
##$SF= 100.612768526
##$SI= 32768
##$SIGF1= 0
##$SIGF2= 0
##$SINO= 0
##$SIOLD= 32768
##$SPECTYP= <>
##$SREGLST= <13C.CDCl3>
##$SSB= 0
##$STSI= 32768
##$STSR= 0
##$SW_p= 24038.4615384616
##$SYMM= 0
##$S_DEV= 0
##$TDeff= 65536
##$TDoff= 0
##$TI= <>
##$TILT= no
##$TM1= 0
##$TM2= 0
##$TOPLEV= 0
##$USERP1= <>
##$USERP2= <>
##$USERP3= <>
##$USERP4= <>
##$USERP5= <>
##$WDW= 1
##$XDIM= 0
##$YMAX_p= 419160490
##$YMIN_p= -115318046
##END=
