# Supplementary material for: Chemoenzymatic Synthesis of the Most Pleasant Stereoisomer of Jessemal
Source: J Org Chem. 2022 Apr 20;87(9):6499–503. doi: 10.1021/acs.joc.2c00427 (PMC9087343; doi:10.1021/acs.joc.2c00427)
Supplement: Supplementary file 2 — jo2c00427_si_002.zip [file jo2c00427_si_002.zip › Zipped FID NMR-JOC/(3R,4S,5R)5_1H_13C_COSY/3/pdata/1/auditp.txt]

##TITLE= Audit trail, TOPSPIN		Version 3.2
##JCAMPDX= 5.01
##ORIGIN= Bruker BioSpin GmbH
##OWNER= utentenmr
$$ H:/poli/data/BiocatLab/nmr/ZE030 CIS BIS/3/pdata/1/auditp.txt
##AUDIT TRAIL=  $$ (NUMBER, WHEN, WHO, WHERE, PROCESS, VERSION, WHAT)
(   1,<2019-04-09 17:06:13.788 +0200>,<CHKNET\utentenmr>,<PC-504NMR>,<go>,<TOPSPIN 3.2>,
      <created by zg
	started at 2019-04-09 17:05:23.415 +0200,
	POWCHK enabled, PULCHK disabled,
       configuration hash MD5:
       E7 7D 6E BE D6 95 86 76 FA 5F 85 33 99 C2 A2 B4
       data hash MD5: 64K
       C4 FE A6 5D 15 58 4C 64 A9 56 48 49 E4 A4 CC 96>)
(   2,<2019-04-09 17:06:20.714 +0200>,<CHKNET\utentenmr>,<PC-504NMR>,<audit>,<TOPSPIN 3.2>,
      <user comment:
       ICON-NMR User ID: BiocatLab
       data hash MD5: 64K
       C4 FE A6 5D 15 58 4C 64 A9 56 48 49 E4 A4 CC 96>)
(   3,<2019-04-09 17:06:22.180 +0200>,<CHKNET\utentenmr>,<PC-504NMR>,<proc1d>,<TOPSPIN 3.2>,
      <Start of raw data processing
       ef LB = 0.3 FT_mod = 6 PKNL = 1 SI = 64K 
       data hash MD5: 64K
       BD 9A 1F 82 F6 15 32 59 ED E6 DF CA D6 79 51 1A>)
(   4,<2019-04-09 17:06:22.882 +0200>,<CHKNET\utentenmr>,<PC-504NMR>,<proc1d>,<TOPSPIN 3.2>,
      <apk 
       data hash MD5: 64K
       2F BB 80 94 C6 C3 A8 EA A1 B9 7D D9 F1 C5 FC 22>)
(   5,<2019-04-09 17:06:23.272 +0200>,<CHKNET\utentenmr>,<PC-504NMR>,<proc1d>,<TOPSPIN 3.2>,
      <abs ABSG = 5 
       data hash MD5: 64K
       3C F4 18 49 B8 56 B6 57 01 D8 53 D2 3D 25 91 4E>)
(   6,<2019-04-09 17:07:07.873 +0200>,<CHKNET\utentenmr>,<PC-504NMR>,<proc1d>,<TOPSPIN 3.2>,
      <abs ABSG = 5 
       data hash MD5: 64K
       A8 6A BE CE 80 95 0D EC 9A 5E C7 17 A6 47 C2 AC>)
##END=

$$ hash MD5
$$ 3F 17 72 09 1D F0 52 CE 65 70 61 71 FB AB 68 1F
