# Supplementary material for: Chemoenzymatic Synthesis of the Most Pleasant Stereoisomer of Jessemal
Source: J Org Chem. 2022 Apr 20;87(9):6499–503. doi: 10.1021/acs.joc.2c00427 (PMC9087343; doi:10.1021/acs.joc.2c00427)
Supplement: Supplementary file 2 — jo2c00427_si_002.zip [file jo2c00427_si_002.zip › Zipped FID NMR-JOC/(3R,4S,5R)5_1H_13C_COSY/3/pdata/1/intrng]

P 0
7.435929   7.135252
4.654671   4.162100
4.161794   3.647527
3.647222   3.224013
3.223708   2.908059
2.607077   2.116950
2.116644   1.895415
1.756993   1.117445
1.117139   0.678347
0.133218   -0.159514
