# Supplementary material for: Chemoenzymatic Synthesis of the Most Pleasant Stereoisomer of Jessemal
Source: J Org Chem. 2022 Apr 20;87(9):6499–503. doi: 10.1021/acs.joc.2c00427 (PMC9087343; doi:10.1021/acs.joc.2c00427)
Supplement: Supplementary file 2 — jo2c00427_si_002.zip [file jo2c00427_si_002.zip › Zipped FID NMR-JOC/(3R,4S,5R)5_1H_13C_COSY/3/pdata/1/parm.txt]

Current Data Parameters
NAME      ZE030 CIS BIS              
EXPNO                 3              
PROCNO                1              

F2 - Acquisition Parameters
Date_          20190409              
Time              17.06              
INSTRUM           spect              
PROBHD   5 mm PABBO BB/              
PULPROG            zg30              
TD                65536              
SOLVENT           CDCl3              
NS                    8              
DS                    0              
SWH            8012.820 Hz           
FIDRES         0.122266 Hz           
AQ            4.0894465 sec          
RG                  203              
DW               62.400 usec         
DE                 6.50 usec         
TE                302.0 K            
D1           2.00000000 sec          
TD0                   1              

======== CHANNEL f1 ========
SFO1        400.1324710 MHz          
NUC1                 1H              
P1                14.25 usec         
PLW1        15.00000000 W            

F2 - Processing parameters
SI                65536              
SF          400.1300090 MHz          
WDW                  EM              
SSB      0              
LB                 0.30 Hz           
GB       0              
PC                 1.00              
