# Supplementary material for: Chemoenzymatic Synthesis of the Most Pleasant Stereoisomer of Jessemal
Source: J Org Chem. 2022 Apr 20;87(9):6499–503. doi: 10.1021/acs.joc.2c00427 (PMC9087343; doi:10.1021/acs.joc.2c00427)
Supplement: Supplementary file 2 — jo2c00427_si_002.zip [file jo2c00427_si_002.zip › Zipped FID NMR-JOC/(3R,4S,5R)5_1H_13C_COSY/3/pdata/1/peaklist.xml]

<?xml version="1.0" encoding="UTF-8"?>
<PeakList>
  <PeakList1D>
    <PeakList1DHeader creator="utentenmr" date="2019-04-09T17:06:23.475+02:00" expNo="3" name="ZE030 CIS BIS" owner="" procNo="1" source="H:/poli/data/BiocatLab/nmr">
      <PeakPickDetails>F1=16.166ppm, F2=-3.860ppm, MI=0.00cm, MAXI=10000.00cm, PC=1.000
      </PeakPickDetails>
    </PeakList1DHeader>
    <Peak1D F1="12.6220" intensity="1.824934e-002" type="0"/>
    <Peak1D F1="12.3004" intensity="1.782548e-002" type="0"/>
    <Peak1D F1="7.5196" intensity="4.545617e-002" type="0"/>
    <Peak1D F1="7.3457" intensity="1.881801e-002" type="0"/>
    <Peak1D F1="7.3233" intensity="2.146854e-002" type="0"/>
    <Peak1D F1="7.3087" intensity="2.752469e-002" type="0"/>
    <Peak1D F1="7.2607" intensity="8.528440e+000" type="0"/>
    <Peak1D F1="6.9964" intensity="4.033906e-002" type="0"/>
    <Peak1D F1="6.9756" intensity="6.289215e-002" type="0"/>
    <Peak1D F1="5.3010" intensity="1.836354e-002" type="0"/>
    <Peak1D F1="4.9968" intensity="2.901050e-002" type="0"/>
    <Peak1D F1="4.9258" intensity="1.997984e-002" type="0"/>
    <Peak1D F1="4.7651" intensity="2.282672e-002" type="0"/>
    <Peak1D F1="4.5303" intensity="7.510841e-002" type="0"/>
    <Peak1D F1="4.4885" intensity="2.059702e-002" type="0"/>
    <Peak1D F1="4.4413" intensity="4.203053e-002" type="0"/>
    <Peak1D F1="4.4196" intensity="3.404804e-002" type="0"/>
    <Peak1D F1="4.3770" intensity="2.515389e-002" type="0"/>
    <Peak1D F1="4.3519" intensity="1.872300e-002" type="0"/>
    <Peak1D F1="4.2942" intensity="1.805630e-002" type="0"/>
    <Peak1D F1="4.2618" intensity="1.869615e-002" type="0"/>
    <Peak1D F1="4.2528" intensity="2.161450e-002" type="0"/>
    <Peak1D F1="4.2472" intensity="2.056671e-002" type="0"/>
    <Peak1D F1="4.2111" intensity="2.018562e-002" type="0"/>
    <Peak1D F1="4.1667" intensity="2.038845e-002" type="0"/>
    <Peak1D F1="4.1307" intensity="6.752570e-002" type="0"/>
    <Peak1D F1="4.1121" intensity="1.929447e-001" type="0"/>
    <Peak1D F1="4.1017" intensity="1.687269e-001" type="0"/>
    <Peak1D F1="4.0662" intensity="1.539974e+000" type="0"/>
    <Peak1D F1="4.0621" intensity="1.596862e+000" type="0"/>
    <Peak1D F1="4.0355" intensity="1.716104e+000" type="0"/>
    <Peak1D F1="4.0316" intensity="1.780552e+000" type="0"/>
    <Peak1D F1="4.0010" intensity="6.866878e-002" type="0"/>
    <Peak1D F1="3.9780" intensity="5.650137e-002" type="0"/>
    <Peak1D F1="3.9490" intensity="1.594868e+000" type="0"/>
    <Peak1D F1="3.9377" intensity="1.629789e+000" type="0"/>
    <Peak1D F1="3.9197" intensity="1.729263e+000" type="0"/>
    <Peak1D F1="3.9083" intensity="1.761546e+000" type="0"/>
    <Peak1D F1="3.8799" intensity="2.219557e+000" type="0"/>
    <Peak1D F1="3.8730" intensity="2.302328e+000" type="0"/>
    <Peak1D F1="3.8490" intensity="2.420742e+000" type="0"/>
    <Peak1D F1="3.8421" intensity="1.627234e+000" type="0"/>
    <Peak1D F1="3.8228" intensity="2.242176e+000" type="0"/>
    <Peak1D F1="3.8160" intensity="1.803369e+000" type="0"/>
    <Peak1D F1="3.8005" intensity="3.211334e-001" type="0"/>
    <Peak1D F1="3.7796" intensity="4.156059e-002" type="0"/>
    <Peak1D F1="3.7596" intensity="6.954902e-002" type="0"/>
    <Peak1D F1="3.7472" intensity="1.000725e-001" type="0"/>
    <Peak1D F1="3.7319" intensity="7.423099e-002" type="0"/>
    <Peak1D F1="3.7192" intensity="6.861558e-002" type="0"/>
    <Peak1D F1="3.7008" intensity="3.882593e-002" type="0"/>
    <Peak1D F1="3.6847" intensity="3.397125e-002" type="0"/>
    <Peak1D F1="3.6709" intensity="2.630454e-002" type="0"/>
    <Peak1D F1="3.6577" intensity="4.115024e-002" type="0"/>
    <Peak1D F1="3.6337" intensity="4.745298e-002" type="0"/>
    <Peak1D F1="3.5824" intensity="1.282544e-001" type="0"/>
    <Peak1D F1="3.5727" intensity="1.346800e-001" type="0"/>
    <Peak1D F1="3.5524" intensity="2.570554e-001" type="0"/>
    <Peak1D F1="3.5306" intensity="3.083530e+000" type="0"/>
    <Peak1D F1="3.4999" intensity="2.629177e+000" type="0"/>
    <Peak1D F1="3.4872" intensity="3.325284e-001" type="0"/>
    <Peak1D F1="3.4697" intensity="2.128492e-001" type="0"/>
    <Peak1D F1="3.4578" intensity="1.244637e-001" type="0"/>
    <Peak1D F1="3.4524" intensity="8.251802e-002" type="0"/>
    <Peak1D F1="3.4314" intensity="6.005442e-002" type="0"/>
    <Peak1D F1="3.4244" intensity="3.619334e-002" type="0"/>
    <Peak1D F1="3.4087" intensity="1.036345e-001" type="0"/>
    <Peak1D F1="3.3947" intensity="1.477773e-001" type="0"/>
    <Peak1D F1="3.3812" intensity="1.018282e-001" type="0"/>
    <Peak1D F1="3.3627" intensity="2.602261e-001" type="0"/>
    <Peak1D F1="3.3543" intensity="1.905321e-001" type="0"/>
    <Peak1D F1="3.3237" intensity="2.785201e-002" type="0"/>
    <Peak1D F1="3.2734" intensity="1.952655e-002" type="0"/>
    <Peak1D F1="3.2520" intensity="4.751553e-002" type="0"/>
    <Peak1D F1="3.2295" intensity="1.384181e-001" type="0"/>
    <Peak1D F1="3.1856" intensity="2.564686e-002" type="0"/>
    <Peak1D F1="3.1020" intensity="2.164924e+000" type="0"/>
    <Peak1D F1="3.0759" intensity="2.844203e+000" type="0"/>
    <Peak1D F1="3.0470" intensity="2.132647e+000" type="0"/>
    <Peak1D F1="2.9254" intensity="2.099970e-002" type="0"/>
    <Peak1D F1="2.8999" intensity="1.943526e-002" type="0"/>
    <Peak1D F1="2.8715" intensity="1.795086e-002" type="0"/>
    <Peak1D F1="2.6136" intensity="2.293147e-002" type="0"/>
    <Peak1D F1="2.4906" intensity="1.358708e-001" type="0"/>
    <Peak1D F1="2.4723" intensity="1.413582e-001" type="0"/>
    <Peak1D F1="2.4579" intensity="4.041848e-002" type="0"/>
    <Peak1D F1="2.4053" intensity="2.478826e+000" type="0"/>
    <Peak1D F1="2.3939" intensity="2.443574e+000" type="0"/>
    <Peak1D F1="2.3544" intensity="1.927756e-001" type="0"/>
    <Peak1D F1="2.3375" intensity="5.023820e-001" type="0"/>
    <Peak1D F1="2.3265" intensity="6.704183e-001" type="0"/>
    <Peak1D F1="2.3205" intensity="6.355549e-001" type="0"/>
    <Peak1D F1="2.3113" intensity="1.186499e+000" type="0"/>
    <Peak1D F1="2.3003" intensity="1.086854e+000" type="0"/>
    <Peak1D F1="2.2947" intensity="1.111526e+000" type="0"/>
    <Peak1D F1="2.2840" intensity="1.147215e+000" type="0"/>
    <Peak1D F1="2.2745" intensity="5.851573e-001" type="0"/>
    <Peak1D F1="2.2688" intensity="7.233472e-001" type="0"/>
    <Peak1D F1="2.2577" intensity="4.690194e-001" type="0"/>
    <Peak1D F1="2.2409" intensity="1.672287e-001" type="0"/>
    <Peak1D F1="2.2186" intensity="4.728854e-002" type="0"/>
    <Peak1D F1="2.2119" intensity="4.441884e-002" type="0"/>
    <Peak1D F1="2.2021" intensity="3.604773e-002" type="0"/>
    <Peak1D F1="2.1922" intensity="3.960406e-002" type="0"/>
    <Peak1D F1="2.1752" intensity="4.118252e-002" type="0"/>
    <Peak1D F1="2.1680" intensity="4.835739e-002" type="0"/>
    <Peak1D F1="2.1423" intensity="2.626163e-002" type="0"/>
    <Peak1D F1="2.1327" intensity="3.173791e-002" type="0"/>
    <Peak1D F1="2.0606" intensity="1.869617e-002" type="0"/>
    <Peak1D F1="2.0419" intensity="2.648953e-001" type="0"/>
    <Peak1D F1="2.0137" intensity="1.011953e-001" type="0"/>
    <Peak1D F1="1.8635" intensity="1.922019e-002" type="0"/>
    <Peak1D F1="1.7485" intensity="3.042394e-002" type="0"/>
    <Peak1D F1="1.6294" intensity="2.748684e-002" type="0"/>
    <Peak1D F1="1.5614" intensity="1.341155e+001" type="0"/>
    <Peak1D F1="1.4676" intensity="3.844922e-002" type="0"/>
    <Peak1D F1="1.4316" intensity="6.412640e-001" type="0"/>
    <Peak1D F1="1.4112" intensity="3.034613e-002" type="0"/>
    <Peak1D F1="1.3990" intensity="3.058150e-002" type="0"/>
    <Peak1D F1="1.3705" intensity="1.413785e-001" type="0"/>
    <Peak1D F1="1.3629" intensity="1.439079e-001" type="0"/>
    <Peak1D F1="1.3204" intensity="5.178897e-002" type="0"/>
    <Peak1D F1="1.3056" intensity="2.242475e-001" type="0"/>
    <Peak1D F1="1.2757" intensity="1.310661e-001" type="0"/>
    <Peak1D F1="1.2576" intensity="3.989375e-001" type="0"/>
    <Peak1D F1="1.2396" intensity="9.174194e-002" type="0"/>
    <Peak1D F1="1.2240" intensity="2.430267e-001" type="0"/>
    <Peak1D F1="1.2064" intensity="4.396797e-001" type="0"/>
    <Peak1D F1="1.1888" intensity="2.182974e-001" type="0"/>
    <Peak1D F1="1.1733" intensity="9.550386e-002" type="0"/>
    <Peak1D F1="1.1562" intensity="8.904074e-002" type="0"/>
    <Peak1D F1="1.1432" intensity="1.801503e-002" type="0"/>
    <Peak1D F1="1.1225" intensity="3.299783e-002" type="0"/>
    <Peak1D F1="1.0817" intensity="2.755913e-002" type="0"/>
    <Peak1D F1="1.0645" intensity="2.954185e-002" type="0"/>
    <Peak1D F1="1.0162" intensity="1.500000e+001" type="0"/>
    <Peak1D F1="0.9995" intensity="1.456736e+001" type="0"/>
    <Peak1D F1="0.9583" intensity="1.173806e-001" type="0"/>
    <Peak1D F1="0.9336" intensity="9.076266e-002" type="0"/>
    <Peak1D F1="0.9162" intensity="7.978691e-002" type="0"/>
    <Peak1D F1="0.8812" intensity="1.005005e-001" type="0"/>
    <Peak1D F1="0.8701" intensity="8.331456e-002" type="0"/>
    <Peak1D F1="0.8555" intensity="1.392715e-001" type="0"/>
    <Peak1D F1="0.8393" intensity="1.174860e-001" type="0"/>
    <Peak1D F1="0.8014" intensity="2.713917e-002" type="0"/>
    <Peak1D F1="0.7411" intensity="2.224657e-002" type="0"/>
    <Peak1D F1="0.7036" intensity="1.821293e-002" type="0"/>
    <Peak1D F1="0.6846" intensity="1.994563e-002" type="0"/>
    <Peak1D F1="0.1467" intensity="2.906358e-002" type="0"/>
    <Peak1D F1="0.0691" intensity="8.734140e-002" type="0"/>
    <Peak1D F1="-0.0001" intensity="6.095970e+000" type="0"/>
    <Peak1D F1="-0.1500" intensity="3.495058e-002" type="0"/>
    <Peak1D F1="-0.2190" intensity="2.025935e-002" type="0"/>
    <Peak1D F1="-3.0380" intensity="1.832946e-002" type="0"/>
    <Peak1D F1="-3.1444" intensity="2.002806e-002" type="0"/>
    <Peak1D F1="-3.4110" intensity="2.292559e-002" type="0"/>
    <Peak1D F1="-3.4353" intensity="1.880804e-002" type="0"/>
    <Peak1D F1="-3.4991" intensity="1.831211e-002" type="0"/>
    <Peak1D F1="-3.6667" intensity="1.813616e-002" type="0"/>
    <Peak1D F1="-3.7225" intensity="2.061616e-002" type="0"/>
  </PeakList1D>
</PeakList>
