# Supplementary material for: Chemoenzymatic Synthesis of the Most Pleasant Stereoisomer of Jessemal
Source: J Org Chem. 2022 Apr 20;87(9):6499–503. doi: 10.1021/acs.joc.2c00427 (PMC9087343; doi:10.1021/acs.joc.2c00427)
Supplement: Supplementary file 2 — jo2c00427_si_002.zip [file jo2c00427_si_002.zip › Zipped FID NMR-JOC/(3R,4S,5R)5_1H_13C_COSY/8/acqu2]

##TITLE= Parameter file, TOPSPIN		Version 3.2
##JCAMPDX= 5.0
##DATATYPE= Parameter Values
##NPOINTS= 3	$$ modification sequence number
##ORIGIN= Bruker BioSpin GmbH
##OWNER= utentenmr
$$ 2019-11-19 23:08:49.893 +0100  CHKNET\utentenmr@PC-504NMR
$$ H:/poli/data/BiocatLab/nmr/ZE030cosy/8/acqu2
$$ process C:\Bruker\TopSpin3.2\prog\mod\getlim.exe
##$ACQT0= 0
##$BF1= 400.13
##$FnMODE= 5
##$NUC1= <1H>
##$NusJSP= 0
##$NusT2= 1
##$NusTD= 0
##$O1= 1591.47585088704
##$SFO1= 400.131591475851
##$SW= 7.7135118017111
##$SW_h= 4921.2598425197
##$TD= 256
##END=
