# Supplementary material for: Chemoenzymatic Synthesis of the Most Pleasant Stereoisomer of Jessemal
Source: J Org Chem. 2022 Apr 20;87(9):6499–503. doi: 10.1021/acs.joc.2c00427 (PMC9087343; doi:10.1021/acs.joc.2c00427)
Supplement: Supplementary file 2 — jo2c00427_si_002.zip [file jo2c00427_si_002.zip › Zipped FID NMR-JOC/(3R,4S,5R)5_1H_13C_COSY/8/acqus]

##TITLE= Parameter file, TOPSPIN		Version 3.2
##JCAMPDX= 5.0
##DATATYPE= Parameter Values
##NPOINTS= 13	$$ modification sequence number
##ORIGIN= Bruker BioSpin GmbH
##OWNER= utentenmr
$$ 2019-11-19 23:37:22.108 +0100  CHKNET\utentenmr@PC-504NMR
$$ H:/poli/data/BiocatLab/nmr/ZE030cosy/8/acqus
$$ process C:\Bruker\TopSpin3.2\prog\mod\shimcntl.exe
##$ACQT0= 1000000
##$AMP= (0..31)
100 100 100 100 100 100 100 100 100 100 100 100 100 100 100 100 100 100
100 100 100 100 100 100 100 100 100 100 100 100 100 100
##$AMPCOIL= (0..19)
0 0 0 0 0 0 0 0 0 0 0 0 0 0 0 0 0 0 0 0
##$ANAVPT= -1
##$AQSEQ= 0
##$AQ_mod= 3
##$AUNM= <au_getlcosy>
##$AUTOPOS= <47 >
##$BF1= 400.13
##$BF2= 400.13
##$BF3= 400.13
##$BF4= 400.13
##$BF5= 400.13
##$BF6= 400.13
##$BF7= 400.13
##$BF8= 400.13
##$BYTORDA= 0
##$CAGPARS= (0..11)
0 0 0 0 0 0 0 0 0 0 0 0
##$CFDGTYP= 0
##$CFRGTYP= 9
##$CHEMSTR= <none>
##$CNST= (0..63)
1 1 1 1 1 1 1 1 1 1 1 1 1 1 1 1 1 1 1 1 1 1 1 1 1 1 1 1 1 1 1 1 1 1 1 1
1 1 1 1 1 1 1 1 1 1 1 1 1 1 1 1 1 1 1 1 1 1 1 1 1 1 1 1
##$CPDPRG= (0..8)
<> <> <> <> <> <> <> <> <>
##$D= (0..63)
0.0001438564 2.876301 0 0 0 0 0 0 0 0 0 0.03 2e-005 0 0 0 0.0002 0 0 0
0 0 0 0 0 0 0 0 0 0 0 0 0 0 0 0 0 0 0 0 0 0 0 0 0 0 0 0 0 0 0 0 0 0 0 0
0 0 0 0 0 0 0 0
##$DATE= 1574201368
##$DE= 6.5
##$DECBNUC= <off>
##$DECIM= 6480
##$DECNUC= <off>
##$DECSTAT= 4
##$DIGMOD= 1
##$DIGTYP= 12
##$DQDMODE= 0
##$DR= 23
##$DS= 4
##$DSPFIRM= 0
##$DSPFVS= 20
##$DTYPA= 0
##$EXP= <COSYGPDFPHSW>
##$F1LIST= <>
##$F2LIST= <>
##$F3LIST= <>
##$FCUCHAN= (0..9)
0 2 0 0 0 0 0 0 0 0
##$FL1= 90
##$FL2= 90
##$FL3= 90
##$FL4= 90
##$FOV= 20
##$FQ1LIST= <>
##$FQ2LIST= <>
##$FQ3LIST= <>
##$FQ4LIST= <>
##$FQ5LIST= <>
##$FQ6LIST= <>
##$FQ7LIST= <>
##$FQ8LIST= <>
##$FRQLO3= 1245361.649149
##$FRQLO3N= 0
##$FS= (0..7)
83 83 83 83 83 83 83 83
##$FTLPGN= 0
##$FW= 125000
##$FnMODE= 0
##$FnTYPE= 0
##$GPNAM= (0..31)
<> <SMSQ10.100> <SMSQ10.100> <> <> <> <> <> <> <> <> <> <> <> <> <> <>
<> <> <> <> <> <> <> <> <> <> <> <> <> <> <>
##$GPX= (0..31)
0 0 0 0 0 0 0 0 0 0 0 0 0 0 0 0 0 0 0 0 0 0 0 0 0 0 0 0 0 0 0 0
##$GPY= (0..31)
0 0 0 0 0 0 0 0 0 0 0 0 0 0 0 0 0 0 0 0 0 0 0 0 0 0 0 0 0 0 0 0
##$GPZ= (0..31)
0 10 20 0 0 0 0 0 0 0 0 0 0 0 0 0 0 0 0 0 0 0 0 0 0 0 0 0 0 0 0 0
##$GRDPROG= <grad_out>
##$GRPDLY= 67.9849548339844
##$HDDUTY= 20
##$HDRATE= 1
##$HGAIN= (0..3)
0 0 0 0
##$HL1= 1
##$HL2= 90
##$HL3= 8
##$HL4= 90
##$HOLDER= 47
##$HPMOD= (0..7)
0 0 0 0 0 0 0 0
##$HPPRGN= 0
##$IN= (0..63)
0.000324 0 0 0 0 0 0 0 0 0 0 0 0 0 0 0 0 0 0 0 0 0 0 0 0 0 0 0 0 0 0 0
0 0 0 0 0 0 0 0 0 0 0 0 0 0 0 0 0 0 0 0 0 0 0 0 0 0 0 0 0 0 0 0
##$INF= (0..7)
0 324 0 0 0 0 0 0
##$INP= (0..63)
0 0 0 0 0 0 0 0 0 0 0 0 0 0 0 0 0 0 0 0 0 0 0 0 0 0 0 0 0 0 0 0 0 0 0 0
0 0 0 0 0 0 0 0 0 0 0 0 0 0 0 0 0 0 0 0 0 0 0 0 0 0 0 0
##$INSTRUM= <spect>
##$L= (0..31)
1 1 1 1 1 1 1 1 1 1 1 1 1 1 1 1 1 1 1 1 1 1 1 1 1 1 1 1 1 1 1 1
##$LFILTER= 100
##$LGAIN= -5
##$LINPSTP= 0
##$LOCKED= yes
##$LOCKFLD= -1678
##$LOCKGN= 116.5
##$LOCKPOW= -28
##$LOCKPPM= 7.24000024795532
##$LOCNUC= <2H>
##$LOCPHAS= 241.4
##$LOCSHFT= yes
##$LOCSW= 0
##$LTIME= 0.200000002980232
##$MASR= 4200
##$MASRLST= <masrlst>
##$MULEXPNO= (0..15)
0 0 0 0 0 0 0 0 0 0 0 0 0 0 0 0
##$NBL= 1
##$NC= -7
##$NLOGCH= 1
##$NOVFLW= 0
##$NS= 2
##$NUC1= <1H>
##$NUC2= <off>
##$NUC3= <off>
##$NUC4= <off>
##$NUC5= <off>
##$NUC6= <off>
##$NUC7= <off>
##$NUC8= <off>
##$NUCLEUS= <off>
##$NUSLIST= <automatic>
##$NusAMOUNT= 25
##$NusFPNZ= no
##$NusJSP= 0
##$NusSEED= 54321
##$NusT2= 1
##$NusTD= 0
##$O1= 1591.47585088704
##$O2= 2223.87355699993
##$O3= 2223.87355699993
##$O4= 2223.87355699993
##$O5= 2223.87355699993
##$O6= 2223.87355699993
##$O7= 2223.87355699993
##$O8= 2223.87355699993
##$OVERFLW= 0
##$P= (0..63)
14.25 14.25 28.5 0 0 17.16 26 52 20000 0 0 80000 80000 1000 0 0 1000 2500
100000 600 0 0 0 0 0 126 100000 14.25 0 1000 0 0 20000 0 0 0 0 0 0 0 2000
0 0 0 300 0 80000 0 0 0 0 0 0 0 0 0 0 0 0 0 0 0 0 0
##$PACOIL= (0..15)
2 3 1 0 0 0 0 0 0 0 0 0 0 0 0 0
##$PAPS= 0
##$PARMODE= 1
##$PCPD= (0..9)
0 90 0 0 0 0 0 0 0 0
##$PEXSEL= (0..9)
1 1 1 1 1 1 1 1 1 1
##$PHCOR= (0..31)
0 0 0 0 0 0 0 0 0 0 0 0 0 0 0 0 0 0 0 0 0 0 0 0 0 0 0 0 0 0 0 0
##$PHLIST= <>
##$PHP= 1
##$PH_ref= 0
##$PL= (0..63)
120 120 120 120 120 120 120 120 120 120 120 120 120 120 120 120 120 120
120 120 120 120 120 120 120 120 120 120 120 120 120 120 120 120 120 120
120 120 120 120 120 120 120 120 120 120 120 120 120 120 120 120 120 120
120 120 120 120 120 120 120 120 120 120
##$PLSTEP= 0.1
##$PLSTRT= -6
##$PLW= (0..63)
0 15 0 0 0 0 0 0 0 0.00012184 4.5058 0.25173 0 0 0 0 0 0 15 0.37604 0 0
0 0 0 0 0 0.76743 0 4.5058 0 0 4.8735e-006 0 0 0 0 0 0 0 0 0 0 0 0 0 0
0 0 0 0 0 0 0 0 0 0 0 0 0 0 0 0 0
##$PLWMAX= (0..7)
53 0 0 0 0 0 0 0
##$POWMOD= 0
##$PQPHASE= 0
##$PQSCALE= 1
##$PR= 1
##$PRECHAN= (0..15)
-1 2 0 1 -1 -1 -1 -1 -1 -1 -1 -1 -1 -1 -1 -1
##$PRGAIN= 0
##$PROBHD= <5 mm PABBO BB/19F-1H/D Z-GRD Z108618/0830
>
##$PULPROG= <cosygpmfphpp>
##$PW= 0
##$PYNM= <>
##$QNP= 0
##$RD= 0
##$RECCHAN= (0..15)
0 2 0 0 0 0 0 0 0 0 0 0 0 0 0 0
##$RECPH= 0
##$RECPRE= (0..15)
-1 0 -1 -1 -1 -1 -1 -1 -1 -1 -1 -1 -1 -1 -1 -1
##$RECPRFX= (0..15)
-1 -1 -1 -1 -1 -1 -1 -1 -1 -1 -1 -1 -1 -1 -1 -1
##$RECSEL= (0..15)
0 0 1 0 0 0 0 0 0 0 0 0 0 0 0 0
##$RG= 203
##$RO= 0
##$ROUTWD1= (0..23)
0 256 2 2 2 2 2 2 0 0 0 0 0 0 0 0 0 0 0 0 1 1 0 0
##$ROUTWD2= (0..23)
0 2 2 2 2 2 2 2 0 0 0 0 0 0 0 0 0 0 1 0 1 1 0 0
##$RSEL= (0..15)
0 0 2 0 0 0 0 0 0 0 0 0 0 0 0 0
##$S= (0..7)
83 83 83 83 83 83 83 83
##$SELREC= (0..9)
0 0 0 0 0 0 0 0 0 0
##$SFO1= 400.131591475851
##$SFO2= 400.132223873557
##$SFO3= 400.132223873557
##$SFO4= 400.132223873557
##$SFO5= 400.132223873557
##$SFO6= 400.132223873557
##$SFO7= 400.132223873557
##$SFO8= 400.132223873557
##$SOLVENT= <CDCl3>
##$SOLVOLD= <off>
##$SP= (0..63)
120 120 120 120 120 120 120 120 120 120 120 120 120 120 120 120 120 120
120 120 120 120 120 120 120 120 120 120 120 120 120 120 120 120 120 120
120 120 120 120 120 120 120 120 120 120 120 120 120 120 120 120 120 120
120 120 120 120 120 120 120 120 120 120
##$SPECTR= 0
##$SPINCNT= 0
##$SPNAM= (0..63)
<> <Gaus1_270.1000> <Gaus1_180r.1000> <> <> <Squa100.1000> <Squa100.1000>
<> <Squa100.1000> <> <Squa100.1000> <Squa100.1000> <> <> <> <> <> <> <>
<Sinc1.1000> <Sinc1.1000> <Sinc1.1000> <Sinc1.1000> <> <> <> <> <> <> <Crp60,20,20.10>
<Bip720,50,20.1> <> <> <> <Gaus1_180r.1000> <> <> <> <> <> <> <> <> <>
<> <> <> <> <> <> <> <> <> <> <> <> <> <> <> <> <> <> <> <>
##$SPOAL= (0..63)
0.5 1 0.5 0.5 0.5 0.5 0.5 0.5 0.5 0.5 0.5 0.5 0.5 0.5 0.5 0.5 0.5 0.5 0.5
1 1 1 1 0.5 0.5 0.5 0.5 0.5 0.5 0.5 0.5 0.5 0.5 0.5 0.5 0.5 0.5 0.5 0.5
0.5 0.5 0.5 0.5 0.5 0.5 0.5 0.5 0.5 0.5 0.5 0.5 0.5 0.5 0.5 0.5 0.5 0.5
0.5 0.5 0.5 0.5 0.5 0.5 0.5
##$SPOFFS= (0..63)
0 0 0 0 0 0 0 0 0 0 0 0 0 0 0 0 0 0 0 0 0 0 0 0 0 0 0 0 0 0 0 0 0 0 0 0
0 0 0 0 0 0 0 0 0 0 0 0 0 0 0 0 0 0 0 0 0 0 0 0 0 0 0 0
##$SPPEX= (0..63)
0 0 0 0 0 0 0 0 0 0 0 0 0 0 0 0 0 0 0 0 0 0 0 0 0 0 0 0 0 0 0 0 0 0 0 0
0 0 0 0 0 0 0 0 0 0 0 0 0 0 0 0 0 0 0 0 0 0 0 0 0 0 0 0
##$SPW= (0..63)
0 2.5286e-005 1.1238e-005 0 0 0.0030459 0.00012184 0 3.0459e-007 0 0.0030459
0.0030459 0 0 0 0 0 0 0 1.793887e-005 2.788539e-005 1.30205e-005 7.021849e-005
0 0 0 0 0 0 0.11635 2.166 0 0 0 1.1238e-005 0 0 0 0 0 0 0 0 0 0 0 0 0 0
0 0 0 0 0 0 0 0 0 0 0 0 0 0 0
##$SUBNAM= (0..9)
<> <> <> <> <> <> <> <> <> <>
##$SW= 7.7135118017111
##$SWIBOX= (0..19)
0 1 2 3 0 0 0 0 0 0 0 0 0 0 0 0 0 0 0 0
##$SW_h= 3086.41975308642
##$SWfinal= 0
##$TD= 2048
##$TD0= 1
##$TE= 300
##$TE1= 300
##$TE2= 300
##$TE3= 300
##$TE4= 300
##$TEG= 300
##$TE_PIDX= 0
##$TE_STAB= (0..9)
0 0 0 0 0 0 0 0 0 0
##$TL= (0..7)
120 120 120 120 120 120 120 120
##$TUNHIN= 0
##$TUNHOUT= 0
##$TUNXOUT= 0
##$USERA1= <>
##$USERA2= <>
##$USERA3= <>
##$USERA4= <>
##$USERA5= <>
##$V9= 5
##$VALIST= <>
##$VCLIST= <>
##$VD= 0
##$VDLIST= <>
##$VPLIST= <>
##$VTLIST= <>
##$WBST= 1024
##$WBSW= 4
##$XGAIN= (0..3)
0 0 0 0
##$XL= 0
##$YL= 0
##$YMAX_a= 21431
##$YMIN_a= -21751
##$ZGOPTNS= <>
##$ZL1= 120
##$ZL2= 120
##$ZL3= 120
##$ZL4= 120
##END=
