# Supplementary material for: Chemoenzymatic Synthesis of the Most Pleasant Stereoisomer of Jessemal
Source: J Org Chem. 2022 Apr 20;87(9):6499–503. doi: 10.1021/acs.joc.2c00427 (PMC9087343; doi:10.1021/acs.joc.2c00427)
Supplement: Supplementary file 2 — jo2c00427_si_002.zip [file jo2c00427_si_002.zip › Zipped FID NMR-JOC/(3R,4S,5R)5_1H_13C_COSY/8/pdata/1/auditp.txt]

##TITLE= Audit trail, TOPSPIN		Version 3.2
##JCAMPDX= 5.01
##ORIGIN= Bruker BioSpin GmbH
##OWNER= utentenmr
$$ H:/poli/data/BiocatLab/nmr/ZE030cosy/8/pdata/1/auditp.txt
##AUDIT TRAIL=  $$ (NUMBER, WHEN, WHO, WHERE, PROCESS, VERSION, WHAT)
(   1,<2019-11-19 23:37:18.830 +0100>,<CHKNET\utentenmr>,<PC-504NMR>,<go>,<TOPSPIN 3.2>,
      <created by zg
	started at 2019-11-19 23:09:06.940 +0100,
	POWCHK enabled, PULCHK disabled,
       configuration hash MD5:
       D1 DB 6A 1D 70 73 D6 D4 2C C9 8C 82 72 D3 38 CD
       data hash MD5: 2K * 256
       9E 61 81 40 35 FB E0 3E 8C 44 D6 FD 4C 95 CF D6>)
(   2,<2019-11-19 23:37:22.405 +0100>,<CHKNET\utentenmr>,<PC-504NMR>,<audit>,<TOPSPIN 3.2>,
      <user comment:
       ICON-NMR User ID: BiocatLab
       data hash MD5: 2K * 256
       9E 61 81 40 35 FB E0 3E 8C 44 D6 FD 4C 95 CF D6>)
(   3,<2019-11-19 23:37:30.271 +0100>,<CHKNET\utentenmr>,<PC-504NMR>,<proc2d>,<TOPSPIN 3.2>,
      <Start of raw data processing
       xfb same F2: SI = 1K WDW = 4 SSB = 2 FT_mod = 6 PKNL = 1 PHC0 = 107.154 PHC1 = 75.87391 F1: SI = 1K ME_mod = 2 NCOEF = 32 WDW = 4 SSB = 2 FT_mod = 4 FCOR = 1 PHC0 = 90 PHC1 = -180
       data hash MD5: 1K * 1K
       78 0F BC 62 6E 91 A0 29 5A 3C B4 49 CE B9 59 9B>)
(   4,<2019-11-19 23:37:31.271 +0100>,<CHKNET\utentenmr>,<PC-504NMR>,<proc2d>,<TOPSPIN 3.2>,
      <Unknown data manipulation detected
       abs2 F2: ABSG = 5 ABSF1 = 7.815062 ABSF2 = 0.10152
       data hash MD5: 1K * 1K
       43 95 F8 9B 3C FA CF 94 25 65 7A 33 F0 59 FF 4E>)
(   5,<2019-11-19 23:37:31.505 +0100>,<CHKNET\utentenmr>,<PC-504NMR>,<proc2d>,<TOPSPIN 3.2>,
      <abs1 F1: ABSG = 5 ABSF1 = 7.815062 ABSF2 = 0.10152
       data hash MD5: 1K * 1K
       43 95 F8 9B 3C FA CF 94 25 65 7A 33 F0 59 FF 4E>)
##END=

$$ hash MD5
$$ BF 5C F0 53 7F ED 0A 86 57 FA F7 26 D2 D9 AA 6D
