# Supplementary material for: Chemoenzymatic Synthesis of the Most Pleasant Stereoisomer of Jessemal
Source: J Org Chem. 2022 Apr 20;87(9):6499–503. doi: 10.1021/acs.joc.2c00427 (PMC9087343; doi:10.1021/acs.joc.2c00427)
Supplement: Supplementary file 2 — jo2c00427_si_002.zip [file jo2c00427_si_002.zip › Zipped FID NMR-JOC/(3R,4S,5R)5_1H_13C_COSY/8/pdata/1/curdat2]

##TITLE= Parameter file, TOPSPIN		Version 3.2
##JCAMPDX= 5.0
##DATATYPE= Parameter Values
##NPOINTS= 2	$$ modification sequence number
##ORIGIN= Bruker BioSpin GmbH
##OWNER= utentenmr
$$ 2019-11-19 23:37:31.676 +0100  CHKNET\utentenmr@PC-504NMR
$$ H:/poli/data/BiocatLab/nmr/ZE030cosy/8/pdata/1/curdat2
$$ process C:\Bruker\TopSpin3.2\prog\au\bin\proc_2dhom.exe
##$CUREXP= <>
##$DATPATH= <>
##$DATPATH2= <H:/poli/data/BiocatLab/nmr>
##$DATPATH3= <H:/poli/data/BiocatLab/nmr>
##$DETAILS= <>
##$DU= </u>
##$DU2= <H:\poli>
##$DU3= <>
##$EXPNO= 1
##$EXPNO2= 7
##$EXPNO3= 7
##$NAME= <>
##$NAME2= <ZE030cosy>
##$NAME3= <ZE030cosy>
##$PROCNO= 1
##$PROCNO2= 1
##$PROCNO3= 1
##$TYPE= <nmr>
##$USER= <>
##$USER2= <BiocatLab>
##$USER3= <>
##END=
