# Supplementary material for: Chemoenzymatic Synthesis of the Most Pleasant Stereoisomer of Jessemal
Source: J Org Chem. 2022 Apr 20;87(9):6499–503. doi: 10.1021/acs.joc.2c00427 (PMC9087343; doi:10.1021/acs.joc.2c00427)
Supplement: Supplementary file 2 — jo2c00427_si_002.zip [file jo2c00427_si_002.zip › Zipped FID NMR-JOC/(3R,4S,5R)5_1H_13C_COSY/8/pdata/1/portf]

#!Portfolio 0.6
1 /dummy
"H:/poli/data/BiocatLab/nmr" "ZE030cosy" 8 1
"H:/poli/data/BiocatLab/nmr" "ZE030cosy" 7 1
"H:/poli/data/BiocatLab/nmr" "ZE030cosy" 7 1
