# Supplementary material for: Chemoenzymatic Synthesis of the Most Pleasant Stereoisomer of Jessemal
Source: J Org Chem. 2022 Apr 20;87(9):6499–503. doi: 10.1021/acs.joc.2c00427 (PMC9087343; doi:10.1021/acs.joc.2c00427)
Supplement: Supplementary file 2 — jo2c00427_si_002.zip [file jo2c00427_si_002.zip › Zipped FID NMR-JOC/10_1H_13C/1/pdata/1/auditp.txt]

##TITLE= Audit trail, TOPSPIN		Version 3.2
##JCAMPDX= 5.01
##ORIGIN= Bruker BioSpin GmbH
##OWNER= utentenmr
$$ H:/poli/data/BiocatLab/nmr/ZE001/1/pdata/1/auditp.txt
##AUDIT TRAIL=  $$ (NUMBER, WHEN, WHO, WHERE, PROCESS, VERSION, WHAT)
(   1,<2018-09-24 18:55:12.834 +0200>,<CHKNET\utentenmr>,<PC-504NMR>,<go>,<TOPSPIN 3.2>,
      <created by zg
	started at 2018-09-24 18:53:38.781 +0200,
	POWCHK enabled, PULCHK disabled,
       configuration hash MD5:
       5D EC 92 B4 20 F7 B9 F5 10 F4 E4 07 AD 46 0C 19
       data hash MD5: 64K
       C2 C4 57 6B AB 5F F9 2C 9E FD 4F 6C 39 CF 0C 69>)
(   2,<2018-09-24 18:55:20.634 +0200>,<CHKNET\utentenmr>,<PC-504NMR>,<audit>,<TOPSPIN 3.2>,
      <user comment:
       ICON-NMR User ID: BiocatLab
       data hash MD5: 64K
       C2 C4 57 6B AB 5F F9 2C 9E FD 4F 6C 39 CF 0C 69>)
(   3,<2018-09-24 18:55:21.991 +0200>,<CHKNET\utentenmr>,<PC-504NMR>,<proc1d>,<TOPSPIN 3.2>,
      <Start of raw data processing
       ef LB = 0.3 FT_mod = 6 PKNL = 1 SI = 64K 
       data hash MD5: 64K
       7F FD B1 4A 89 3A 61 17 B8 12 54 60 47 A6 77 33>)
(   4,<2018-09-24 18:55:22.771 +0200>,<CHKNET\utentenmr>,<PC-504NMR>,<proc1d>,<TOPSPIN 3.2>,
      <apk 
       data hash MD5: 64K
       49 C3 25 A4 32 FA 65 B1 E1 01 E9 90 94 31 56 A3>)
(   5,<2018-09-24 18:55:23.036 +0200>,<CHKNET\utentenmr>,<PC-504NMR>,<proc1d>,<TOPSPIN 3.2>,
      <abs ABSG = 5 
       data hash MD5: 64K
       C1 EB 45 0E 06 63 5D EE AD 30 5D F6 65 8C 08 48>)
##END=

$$ hash MD5
$$ CA 6D CB E5 35 68 FD 0B 6F 27 A6 E8 28 47 79 46
