# Supplementary material for: Chemoenzymatic Synthesis of the Most Pleasant Stereoisomer of Jessemal
Source: J Org Chem. 2022 Apr 20;87(9):6499–503. doi: 10.1021/acs.joc.2c00427 (PMC9087343; doi:10.1021/acs.joc.2c00427)
Supplement: Supplementary file 2 — jo2c00427_si_002.zip [file jo2c00427_si_002.zip › Zipped FID NMR-JOC/10_1H_13C/1/pdata/1/peaklist.xml]

<?xml version="1.0" encoding="UTF-8"?>
<PeakList>
  <PeakList1D>
    <PeakList1DHeader creator="utentenmr" date="2018-09-24T18:55:23.145+02:00" expNo="1" name="ZE001" owner="" procNo="1" source="H:/poli/data/BiocatLab/nmr">
      <PeakPickDetails>F1=16.172131ppm, F2=-3.853412ppm, MI=0.00cm, MAXI=10000.00cm, PC=1.000
      </PeakPickDetails>
    </PeakList1DHeader>
    <Peak1D F1="14.500242" intensity="1.184934e-003" type="0"/>
    <Peak1D F1="13.341823" intensity="1.062786e-003" type="0"/>
    <Peak1D F1="12.675982" intensity="1.079487e-003" type="0"/>
    <Peak1D F1="12.055873" intensity="1.163245e-003" type="0"/>
    <Peak1D F1="11.316878" intensity="1.062323e-003" type="0"/>
    <Peak1D F1="9.969495" intensity="3.466222e-003" type="0"/>
    <Peak1D F1="9.869796" intensity="1.742266e-003" type="0"/>
    <Peak1D F1="9.810147" intensity="1.891080e-003" type="0"/>
    <Peak1D F1="9.414377" intensity="1.522360e-003" type="0"/>
    <Peak1D F1="9.197753" intensity="2.101382e-002" type="0"/>
    <Peak1D F1="8.015293" intensity="1.621130e-003" type="0"/>
    <Peak1D F1="7.525934" intensity="7.588239e-003" type="0"/>
    <Peak1D F1="7.293822" intensity="1.671476e-003" type="0"/>
    <Peak1D F1="7.267035" intensity="1.432238e+000" type="0"/>
    <Peak1D F1="7.003046" intensity="7.636365e-003" type="0"/>
    <Peak1D F1="6.500244" intensity="1.475624e-003" type="0"/>
    <Peak1D F1="6.457098" intensity="1.911615e-003" type="0"/>
    <Peak1D F1="6.170894" intensity="1.541496e-003" type="0"/>
    <Peak1D F1="6.144718" intensity="2.147333e-003" type="0"/>
    <Peak1D F1="6.127897" intensity="1.151623e-003" type="0"/>
    <Peak1D F1="6.101518" intensity="1.773287e-003" type="0"/>
    <Peak1D F1="6.025119" intensity="1.616571e-002" type="0"/>
    <Peak1D F1="6.021528" intensity="2.968198e-002" type="0"/>
    <Peak1D F1="6.017834" intensity="3.070965e-002" type="0"/>
    <Peak1D F1="6.014280" intensity="1.709328e-002" type="0"/>
    <Peak1D F1="5.971548" intensity="1.131973e-003" type="0"/>
    <Peak1D F1="5.949765" intensity="1.588826e-003" type="0"/>
    <Peak1D F1="5.920647" intensity="1.689667e-003" type="0"/>
    <Peak1D F1="5.490543" intensity="1.049216e-003" type="0"/>
    <Peak1D F1="5.412124" intensity="1.043321e-003" type="0"/>
    <Peak1D F1="5.376257" intensity="1.577483e-003" type="0"/>
    <Peak1D F1="5.367256" intensity="2.212509e-003" type="0"/>
    <Peak1D F1="5.335802" intensity="1.083059e-003" type="0"/>
    <Peak1D F1="5.322412" intensity="1.417888e-003" type="0"/>
    <Peak1D F1="5.300125" intensity="1.250976e-003" type="0"/>
    <Peak1D F1="5.290521" intensity="1.062308e-003" type="0"/>
    <Peak1D F1="5.259552" intensity="1.228520e-003" type="0"/>
    <Peak1D F1="5.229435" intensity="1.109089e-003" type="0"/>
    <Peak1D F1="5.205633" intensity="2.696409e-003" type="0"/>
    <Peak1D F1="4.937056" intensity="1.221541e-003" type="0"/>
    <Peak1D F1="4.896866" intensity="1.475073e-003" type="0"/>
    <Peak1D F1="4.881256" intensity="1.154669e-003" type="0"/>
    <Peak1D F1="4.841979" intensity="2.116711e-003" type="0"/>
    <Peak1D F1="4.834693" intensity="2.442361e-003" type="0"/>
    <Peak1D F1="4.811130" intensity="1.531609e-003" type="0"/>
    <Peak1D F1="4.752913" intensity="1.891024e-003" type="0"/>
    <Peak1D F1="4.742680" intensity="2.149718e-003" type="0"/>
    <Peak1D F1="4.587605" intensity="1.659915e-003" type="0"/>
    <Peak1D F1="4.526204" intensity="1.235747e-003" type="0"/>
    <Peak1D F1="4.488678" intensity="1.094005e-003" type="0"/>
    <Peak1D F1="4.464638" intensity="2.521813e-003" type="0"/>
    <Peak1D F1="4.454175" intensity="2.307011e-003" type="0"/>
    <Peak1D F1="4.431468" intensity="1.449651e-003" type="0"/>
    <Peak1D F1="4.420688" intensity="1.886694e-003" type="0"/>
    <Peak1D F1="4.410112" intensity="3.165817e-003" type="0"/>
    <Peak1D F1="4.343086" intensity="5.325511e-002" type="0"/>
    <Peak1D F1="4.306260" intensity="1.834575e-003" type="0"/>
    <Peak1D F1="4.269927" intensity="7.058675e-003" type="0"/>
    <Peak1D F1="4.254429" intensity="1.587033e-001" type="0"/>
    <Peak1D F1="4.229481" intensity="5.353840e-003" type="0"/>
    <Peak1D F1="4.211947" intensity="4.606106e-003" type="0"/>
    <Peak1D F1="4.205791" intensity="5.974552e-003" type="0"/>
    <Peak1D F1="4.199785" intensity="6.557862e-003" type="0"/>
    <Peak1D F1="4.194647" intensity="9.061090e-003" type="0"/>
    <Peak1D F1="4.168018" intensity="9.652583e+000" type="0"/>
    <Peak1D F1="4.094552" intensity="1.295600e-001" type="0"/>
    <Peak1D F1="4.063097" intensity="6.028604e-003" type="0"/>
    <Peak1D F1="4.046680" intensity="5.091876e-003" type="0"/>
    <Peak1D F1="4.028252" intensity="4.847582e-003" type="0"/>
    <Peak1D F1="4.006025" intensity="3.714339e-003" type="0"/>
    <Peak1D F1="3.989036" intensity="5.518011e-002" type="0"/>
    <Peak1D F1="3.955433" intensity="7.418650e-003" type="0"/>
    <Peak1D F1="3.941542" intensity="4.303936e-003" type="0"/>
    <Peak1D F1="3.927511" intensity="4.080064e-003" type="0"/>
    <Peak1D F1="3.914973" intensity="3.870511e-003" type="0"/>
    <Peak1D F1="3.891358" intensity="5.963334e-003" type="0"/>
    <Peak1D F1="3.881181" intensity="4.512848e-003" type="0"/>
    <Peak1D F1="3.867870" intensity="3.380246e-003" type="0"/>
    <Peak1D F1="3.856207" intensity="3.000906e-003" type="0"/>
    <Peak1D F1="3.843380" intensity="5.501328e-003" type="0"/>
    <Peak1D F1="3.827307" intensity="3.831879e-003" type="0"/>
    <Peak1D F1="3.813491" intensity="5.093804e-003" type="0"/>
    <Peak1D F1="3.786811" intensity="2.666899e-003" type="0"/>
    <Peak1D F1="3.771437" intensity="2.853088e-003" type="0"/>
    <Peak1D F1="3.747514" intensity="7.339829e-003" type="0"/>
    <Peak1D F1="3.729791" intensity="1.669492e-002" type="0"/>
    <Peak1D F1="3.712287" intensity="1.876552e-002" type="0"/>
    <Peak1D F1="3.694656" intensity="7.031836e-003" type="0"/>
    <Peak1D F1="3.685084" intensity="5.383915e-003" type="0"/>
    <Peak1D F1="3.675372" intensity="3.073227e-003" type="0"/>
    <Peak1D F1="3.666747" intensity="3.368578e-003" type="0"/>
    <Peak1D F1="3.656102" intensity="3.258763e-003" type="0"/>
    <Peak1D F1="3.642227" intensity="3.656786e-003" type="0"/>
    <Peak1D F1="3.622373" intensity="2.814437e-003" type="0"/>
    <Peak1D F1="3.582769" intensity="4.319788e-003" type="0"/>
    <Peak1D F1="3.563046" intensity="3.274487e-003" type="0"/>
    <Peak1D F1="3.554069" intensity="4.463330e-003" type="0"/>
    <Peak1D F1="3.531029" intensity="3.588828e-003" type="0"/>
    <Peak1D F1="3.505785" intensity="7.348439e-003" type="0"/>
    <Peak1D F1="3.488253" intensity="1.808227e-002" type="0"/>
    <Peak1D F1="3.470739" intensity="1.747568e-002" type="0"/>
    <Peak1D F1="3.453212" intensity="7.032927e-003" type="0"/>
    <Peak1D F1="3.423348" intensity="2.173772e-003" type="0"/>
    <Peak1D F1="3.386497" intensity="2.149411e-003" type="0"/>
    <Peak1D F1="3.372801" intensity="1.949679e-003" type="0"/>
    <Peak1D F1="3.343378" intensity="1.996304e-003" type="0"/>
    <Peak1D F1="3.290624" intensity="1.750931e-003" type="0"/>
    <Peak1D F1="3.271067" intensity="1.828261e-003" type="0"/>
    <Peak1D F1="3.244017" intensity="1.644072e-003" type="0"/>
    <Peak1D F1="3.221726" intensity="1.575714e-003" type="0"/>
    <Peak1D F1="3.064091" intensity="5.314793e-003" type="0"/>
    <Peak1D F1="3.050333" intensity="5.330476e-003" type="0"/>
    <Peak1D F1="2.999923" intensity="2.546629e-003" type="0"/>
    <Peak1D F1="2.990775" intensity="2.007373e-003" type="0"/>
    <Peak1D F1="2.971371" intensity="1.768207e-003" type="0"/>
    <Peak1D F1="2.958117" intensity="3.074078e-003" type="0"/>
    <Peak1D F1="2.928836" intensity="1.515697e-003" type="0"/>
    <Peak1D F1="2.909346" intensity="1.502713e-003" type="0"/>
    <Peak1D F1="2.884443" intensity="3.195898e-003" type="0"/>
    <Peak1D F1="2.856968" intensity="1.180125e-003" type="0"/>
    <Peak1D F1="2.790082" intensity="1.254990e-003" type="0"/>
    <Peak1D F1="2.754045" intensity="2.047068e-003" type="0"/>
    <Peak1D F1="2.737814" intensity="2.705308e-003" type="0"/>
    <Peak1D F1="2.723561" intensity="1.469940e-003" type="0"/>
    <Peak1D F1="2.708071" intensity="1.486128e-003" type="0"/>
    <Peak1D F1="2.694974" intensity="1.806634e-003" type="0"/>
    <Peak1D F1="2.679978" intensity="1.180049e-003" type="0"/>
    <Peak1D F1="2.646666" intensity="2.251203e-003" type="0"/>
    <Peak1D F1="2.604591" intensity="1.238900e-003" type="0"/>
    <Peak1D F1="2.584121" intensity="1.300860e-003" type="0"/>
    <Peak1D F1="2.560539" intensity="2.391350e-003" type="0"/>
    <Peak1D F1="2.547983" intensity="1.266020e-003" type="0"/>
    <Peak1D F1="2.534078" intensity="2.919129e-003" type="0"/>
    <Peak1D F1="2.455352" intensity="1.955033e-003" type="0"/>
    <Peak1D F1="2.440089" intensity="1.393820e-003" type="0"/>
    <Peak1D F1="2.422782" intensity="3.336761e-003" type="0"/>
    <Peak1D F1="2.392636" intensity="9.545256e-003" type="0"/>
    <Peak1D F1="2.379713" intensity="1.852244e-003" type="0"/>
    <Peak1D F1="2.372677" intensity="1.384263e-003" type="0"/>
    <Peak1D F1="2.357225" intensity="1.615939e-002" type="0"/>
    <Peak1D F1="2.348185" intensity="1.550261e-002" type="0"/>
    <Peak1D F1="2.340930" intensity="7.353910e-002" type="0"/>
    <Peak1D F1="2.332434" intensity="8.867004e-002" type="0"/>
    <Peak1D F1="2.320758" intensity="1.517906e-002" type="0"/>
    <Peak1D F1="2.314581" intensity="5.809536e-003" type="0"/>
    <Peak1D F1="2.307685" intensity="4.810069e-003" type="0"/>
    <Peak1D F1="2.292111" intensity="2.165678e-002" type="0"/>
    <Peak1D F1="2.275749" intensity="6.445466e-003" type="0"/>
    <Peak1D F1="2.268399" intensity="1.283188e-002" type="0"/>
    <Peak1D F1="2.264561" intensity="9.819502e-003" type="0"/>
    <Peak1D F1="2.260304" intensity="8.624834e-003" type="0"/>
    <Peak1D F1="2.249447" intensity="1.913509e-002" type="0"/>
    <Peak1D F1="2.232329" intensity="1.072763e-002" type="0"/>
    <Peak1D F1="2.222315" intensity="1.610219e-002" type="0"/>
    <Peak1D F1="2.213073" intensity="6.407736e-003" type="0"/>
    <Peak1D F1="2.205622" intensity="7.389520e-003" type="0"/>
    <Peak1D F1="2.201141" intensity="1.058641e-002" type="0"/>
    <Peak1D F1="2.181051" intensity="5.678024e-001" type="0"/>
    <Peak1D F1="2.174088" intensity="1.500000e+001" type="0"/>
    <Peak1D F1="2.129457" intensity="3.330969e-002" type="0"/>
    <Peak1D F1="2.105140" intensity="1.743080e-002" type="0"/>
    <Peak1D F1="2.091110" intensity="5.818926e-001" type="0"/>
    <Peak1D F1="2.065003" intensity="9.150607e-003" type="0"/>
    <Peak1D F1="2.042046" intensity="1.524435e-002" type="0"/>
    <Peak1D F1="2.019905" intensity="1.243697e-002" type="0"/>
    <Peak1D F1="2.012470" intensity="9.162014e-002" type="0"/>
    <Peak1D F1="1.953295" intensity="1.309612e-001" type="0"/>
    <Peak1D F1="1.951918" intensity="1.280215e-001" type="0"/>
    <Peak1D F1="1.927450" intensity="1.011577e-002" type="0"/>
    <Peak1D F1="1.906108" intensity="6.474394e-003" type="0"/>
    <Peak1D F1="1.881284" intensity="7.649754e-003" type="0"/>
    <Peak1D F1="1.815076" intensity="9.652883e-003" type="0"/>
    <Peak1D F1="1.727766" intensity="1.657445e-002" type="0"/>
    <Peak1D F1="1.668698" intensity="2.522499e-002" type="0"/>
    <Peak1D F1="1.628498" intensity="2.923705e-002" type="0"/>
    <Peak1D F1="1.618595" intensity="2.831111e-002" type="0"/>
    <Peak1D F1="1.579317" intensity="2.364524e-002" type="0"/>
    <Peak1D F1="1.565568" intensity="2.067008e-002" type="0"/>
    <Peak1D F1="1.506108" intensity="1.412789e-002" type="0"/>
    <Peak1D F1="1.489839" intensity="1.057524e-002" type="0"/>
    <Peak1D F1="1.474244" intensity="1.230390e-002" type="0"/>
    <Peak1D F1="1.454082" intensity="1.058650e-002" type="0"/>
    <Peak1D F1="1.431590" intensity="1.134809e-002" type="0"/>
    <Peak1D F1="1.408215" intensity="9.665601e-003" type="0"/>
    <Peak1D F1="1.400601" intensity="8.947836e-003" type="0"/>
    <Peak1D F1="1.394496" intensity="1.493811e-002" type="0"/>
    <Peak1D F1="1.388179" intensity="6.760666e-003" type="0"/>
    <Peak1D F1="1.371262" intensity="6.871898e-003" type="0"/>
    <Peak1D F1="1.363752" intensity="6.260267e-003" type="0"/>
    <Peak1D F1="1.351129" intensity="1.828239e-002" type="0"/>
    <Peak1D F1="1.336706" intensity="1.081770e-002" type="0"/>
    <Peak1D F1="1.329793" intensity="8.066547e-003" type="0"/>
    <Peak1D F1="1.322996" intensity="2.079509e-002" type="0"/>
    <Peak1D F1="1.306415" intensity="1.196124e-002" type="0"/>
    <Peak1D F1="1.284379" intensity="1.808898e-002" type="0"/>
    <Peak1D F1="1.266509" intensity="4.148926e-002" type="0"/>
    <Peak1D F1="1.260146" intensity="4.401628e-002" type="0"/>
    <Peak1D F1="1.242591" intensity="3.886971e-002" type="0"/>
    <Peak1D F1="1.224090" intensity="2.948189e-002" type="0"/>
    <Peak1D F1="1.206252" intensity="3.776599e-002" type="0"/>
    <Peak1D F1="1.188683" intensity="1.891356e-002" type="0"/>
    <Peak1D F1="1.168464" intensity="3.242934e-003" type="0"/>
    <Peak1D F1="1.156655" intensity="4.408380e-003" type="0"/>
    <Peak1D F1="1.136500" intensity="4.748651e-003" type="0"/>
    <Peak1D F1="1.114034" intensity="3.613099e-003" type="0"/>
    <Peak1D F1="1.052108" intensity="2.119529e-003" type="0"/>
    <Peak1D F1="1.034889" intensity="2.015357e-003" type="0"/>
    <Peak1D F1="1.013513" intensity="2.801099e-003" type="0"/>
    <Peak1D F1="0.996098" intensity="2.124572e-003" type="0"/>
    <Peak1D F1="0.976105" intensity="1.841766e-003" type="0"/>
    <Peak1D F1="0.924263" intensity="1.667658e-003" type="0"/>
    <Peak1D F1="0.900214" intensity="1.982278e-002" type="0"/>
    <Peak1D F1="0.883575" intensity="5.531890e-002" type="0"/>
    <Peak1D F1="0.866031" intensity="2.283013e-002" type="0"/>
    <Peak1D F1="0.801536" intensity="1.361232e-003" type="0"/>
    <Peak1D F1="0.785060" intensity="1.395078e-003" type="0"/>
    <Peak1D F1="0.762788" intensity="1.098429e-003" type="0"/>
    <Peak1D F1="0.711477" intensity="1.442819e-003" type="0"/>
    <Peak1D F1="0.663806" intensity="1.122374e-003" type="0"/>
    <Peak1D F1="0.599800" intensity="1.183007e-003" type="0"/>
    <Peak1D F1="0.146034" intensity="3.502487e-003" type="0"/>
    <Peak1D F1="0.069627" intensity="3.057074e-003" type="0"/>
    <Peak1D F1="0.007980" intensity="2.282520e-002" type="0"/>
    <Peak1D F1="-0.000150" intensity="7.489460e-001" type="0"/>
    <Peak1D F1="-0.008376" intensity="3.039049e-002" type="0"/>
    <Peak1D F1="-0.149708" intensity="3.627219e-003" type="0"/>
    <Peak1D F1="-0.852016" intensity="1.113060e-003" type="0"/>
    <Peak1D F1="-3.104871" intensity="1.070318e-003" type="0"/>
    <Peak1D F1="-3.221161" intensity="1.154257e-003" type="0"/>
    <Peak1D F1="-3.275812" intensity="1.081259e-003" type="0"/>
    <Peak1D F1="-3.556186" intensity="1.047792e-003" type="0"/>
  </PeakList1D>
</PeakList>
