# Supplementary material for: Chemoenzymatic Synthesis of the Most Pleasant Stereoisomer of Jessemal
Source: J Org Chem. 2022 Apr 20;87(9):6499–503. doi: 10.1021/acs.joc.2c00427 (PMC9087343; doi:10.1021/acs.joc.2c00427)
Supplement: Supplementary file 2 — jo2c00427_si_002.zip [file jo2c00427_si_002.zip › Zipped FID NMR-JOC/10_1H_13C/1/uxnmr.info]

CONFIGURATION INFORMATION
=========================

Path         : C:/Bruker/TopSpin3.2PL7/conf/instr/spect/uxnmr.info
Date         : Mon Sep 17 09:01:55 2018
Release      : TOPSPIN Version 3.2-pl7
Installed in : C:/Bruker/TopSpin3.2PL7
Host         : PC-504NMR
OS           : Windows 7 (Vs 6.1) Service Pack 1
CPU          : Intel(R) Xeon(R) CPU E5-1620 v2 @ 3.70GHz (8 cores at 3691 MHz with Hyperthreading)
User         : CHKNET\utentenmr
Description  : Avance-AV 400
Location     : Politecnico Milano
System       : Avance-AV NMR spectrometer
1H-frequency : 400.13 MHz
Order Number : 
Configured in: C:/Bruker/TopSpin3.2PL7/conf/instr/spect

#--------------------
#  FCU configuration:
#--------------------
board # 1 :
	MEMORY 0x1ff000	(=511 k Words)
	PAL-Version 0x104 = new version (EC level 07 or more)
board # 2 :
	MEMORY 0x1ff000	(=511 k Words)
	PAL-Version 0x104 = new version (EC level 07 or more)

DRU: AQS DRU Z100977/02772 ECL 07.01
- TCP/IP address = 149.236.99.89
- Firmware Version = 150604

Gcu: GCU3_SlowIF

AQS: connected to spect:/dev/tty10
  _Slot_ SBSB _____________________Board_____________________
  Number Addr Type HW-VS FW-VS ID  ECL Name   Description
  -----------------------------------------------------------
     2   0x10 0x62   0x1    AW  R  0.0 REC-1  AQS RXAD-400 Z102116/00016 ECL 0.0
     3   0x34  0x2   0x1        X  3.6 REF-1  REF-400 Reference Board for AQS Receiver
     4   0x24 0x10   0x4    BH  S  6.0 SGU-1  AQS SGU400 Z003642/03459 ECL 6.0
     5   0x25 0x10   0x4    BH  S  5.0 SGU-2  AQS SGU400 Z003642/03184 ECL 5.0
     9   0x36  0x5     0        A  5.0 BLA-1  BLA2BB 150/60 20-400 W1345049/1309 ECL 5
    11   0x1a  0x9     0        C  2.0 ACB-S  ACB Standard
    25   0x20  0x7     0        B      MASTER AQS Rack Master
  Logical Receiver/SGU configuration:


Router: 1 AQS-Minirouter


Amplifiers (AQS configuration):
  RO  Amplifier  Module  Nucleus  Power/W  Switchbox Name PN/SN/FW
   1      1         1        B      150    N         BLA2BB 150/60 20-400 W1345049/1309/-
   2      1         2        B       60    N         BLA2BB 150/60 20-400 W1345049/1309/-
   3      2         1       2H       20    N         BSMS 2HTX -/-/-


- Type: BSMS/1
- absolute lockshift frequency =  11422391 Hz
- 2HTX Amplifier: connected to router output 3
- GAB type = GAB
- GAB current limits = 0.0/X, 0.0/Y, 10.0/Z (in A)

Bruker Automatic Changer: device connected to spect:/dev/tty06
- Capacity: 16 holders
- Firmware: 20130108
- use BACS air  = yes
- BACS sx delay = 10 s
- Sample Rail fast changer mode = no

Sample Changers at the spectrometer subnet:
-------------------------------------------
 - BACS2_H15200-01_525: at TCP/IP address 149.236.99.253


Lock: device connected to spect:/dev/tty03

Eurotherm VTU: device connected to spect:/dev/tty05

Preamplifiers :
HPPR: - HPPR/2 preamplifier connected to spect:/dev/tty10
    Type      : HPPR/2
    Controller: Application firmware = AO
                15 LEDs for tuning, 15 LEDs for matching
    Module  1 : 1H/2H 1H (virtual 50 Ohm reference: 300.6%/80.9deg)
                 PN=Z003959, SN=00266 from 20060201
    Module  2 : 1H/2H 2H (virtual 50 Ohm reference: 101.5%/-74.1deg)
                 PN=Z003959, SN=00266 from 20060201
    Module  3 : XBB19F 2HS
                 PN=Z003504, SN=00879 from 20110607


Frequency generation:
- F1: for SGU
- F2: for SGU
