# Supplementary material for: Chemoenzymatic Synthesis of the Most Pleasant Stereoisomer of Jessemal
Source: J Org Chem. 2022 Apr 20;87(9):6499–503. doi: 10.1021/acs.joc.2c00427 (PMC9087343; doi:10.1021/acs.joc.2c00427)
Supplement: Supplementary file 2 — jo2c00427_si_002.zip [file jo2c00427_si_002.zip › Zipped FID NMR-JOC/10_1H_13C/2/audita.txt]

##TITLE= Audit trail, TOPSPIN		Version 3.2
##JCAMPDX= 5.01
##ORIGIN= Bruker BioSpin GmbH
##OWNER= utentenmr
$$ H:/poli/data/BiocatLab/nmr/ZE001/2/audita.txt
##AUDIT TRAIL=  $$ (NUMBER, WHEN, WHO, WHERE, PROCESS, VERSION, WHAT)
(   1,<2018-09-25 08:49:44.135 +0200>,<CHKNET\utentenmr>,<PC-504NMR>,<go>,<TOPSPIN 3.2>,
      <created by zg
	started at 2018-09-25 08:36:02.078 +0200,
	POWCHK enabled, PULCHK disabled,
       configuration hash MD5:
       5D EC 92 B4 20 F7 B9 F5 10 F4 E4 07 AD 46 0C 19
       data hash MD5: 64K
       5C 5B 98 16 FC 65 A4 3F DB A5 73 D7 B2 AC B9 15>)
(   2,<2018-09-25 08:49:51.701 +0200>,<CHKNET\utentenmr>,<PC-504NMR>,<audit>,<TOPSPIN 3.2>,
      <user comment:
       ICON-NMR User ID: BiocatLab
       data hash MD5: 64K
       5C 5B 98 16 FC 65 A4 3F DB A5 73 D7 B2 AC B9 15>)
##END=

$$ hash MD5
$$ 21 80 61 63 FB 66 E5 94 A1 27 3F EC 5B EA 3D ED
