# Supplementary material for: Chemoenzymatic Synthesis of the Most Pleasant Stereoisomer of Jessemal
Source: J Org Chem. 2022 Apr 20;87(9):6499–503. doi: 10.1021/acs.joc.2c00427 (PMC9087343; doi:10.1021/acs.joc.2c00427)
Supplement: Supplementary file 2 — jo2c00427_si_002.zip [file jo2c00427_si_002.zip › Zipped FID NMR-JOC/10_1H_13C/2/pdata/1/auditp.txt]

##TITLE= Audit trail, TOPSPIN		Version 3.2
##JCAMPDX= 5.01
##ORIGIN= Bruker BioSpin GmbH
##OWNER= utentenmr
$$ H:/poli/data/BiocatLab/nmr/ZE001/2/pdata/1/auditp.txt
##AUDIT TRAIL=  $$ (NUMBER, WHEN, WHO, WHERE, PROCESS, VERSION, WHAT)
(   1,<2018-09-25 08:49:44.135 +0200>,<CHKNET\utentenmr>,<PC-504NMR>,<go>,<TOPSPIN 3.2>,
      <created by zg
	started at 2018-09-25 08:36:02.078 +0200,
	POWCHK enabled, PULCHK disabled,
       configuration hash MD5:
       5D EC 92 B4 20 F7 B9 F5 10 F4 E4 07 AD 46 0C 19
       data hash MD5: 64K
       5C 5B 98 16 FC 65 A4 3F DB A5 73 D7 B2 AC B9 15>)
(   2,<2018-09-25 08:49:51.701 +0200>,<CHKNET\utentenmr>,<PC-504NMR>,<audit>,<TOPSPIN 3.2>,
      <user comment:
       ICON-NMR User ID: BiocatLab
       data hash MD5: 64K
       5C 5B 98 16 FC 65 A4 3F DB A5 73 D7 B2 AC B9 15>)
(   3,<2018-09-25 08:49:53.027 +0200>,<CHKNET\utentenmr>,<PC-504NMR>,<proc1d>,<TOPSPIN 3.2>,
      <Start of raw data processing
       ef LB = 1 FT_mod = 6 PKNL = 1 SI = 32K 
       data hash MD5: 32K
       5A D0 62 2D C5 6D 81 0E CD F0 81 92 2B 53 D8 3D>)
(   4,<2018-09-25 08:49:53.308 +0200>,<CHKNET\utentenmr>,<PC-504NMR>,<proc1d>,<TOPSPIN 3.2>,
      <apk 
       data hash MD5: 32K
       5A EE DF 26 1D 9C 07 09 B0 0E CE 53 8C DF DA 7C>)
(   5,<2018-09-25 08:49:53.558 +0200>,<CHKNET\utentenmr>,<PC-504NMR>,<proc1d>,<TOPSPIN 3.2>,
      <abs ABSG = 5 
       data hash MD5: 32K
       32 3B 1E 86 79 29 7D C4 08 70 85 8D E2 A2 4D 1E>)
##END=

$$ hash MD5
$$ 50 EE 25 A1 9E 09 5C 36 43 F8 15 17 A5 BD A0 04
