# Supplementary material for: Chemoenzymatic Synthesis of the Most Pleasant Stereoisomer of Jessemal
Source: J Org Chem. 2022 Apr 20;87(9):6499–503. doi: 10.1021/acs.joc.2c00427 (PMC9087343; doi:10.1021/acs.joc.2c00427)
Supplement: Supplementary file 2 — jo2c00427_si_002.zip [file jo2c00427_si_002.zip › Zipped FID NMR-JOC/10_1H_13C/2/pdata/1/intrng]

P 0
205.956850   205.453752
188.158842   187.735948
178.811424   178.519773
132.526394   132.103499
114.976288   114.691928
109.923433   109.668238
99.307333   99.008390
96.952250   96.390822
90.667169   90.091158
78.395948   77.958472
77.557451   77.185596
77.178305   76.864780
76.857489   76.441886
76.405430   76.026283
68.370442   67.852761
67.291333   66.985099
49.719354   49.434994
16.770070   16.310719
-11.126358   -11.644039
