# Supplementary material for: Chemoenzymatic Synthesis of the Most Pleasant Stereoisomer of Jessemal
Source: J Org Chem. 2022 Apr 20;87(9):6499–503. doi: 10.1021/acs.joc.2c00427 (PMC9087343; doi:10.1021/acs.joc.2c00427)
Supplement: Supplementary file 2 — jo2c00427_si_002.zip [file jo2c00427_si_002.zip › Zipped FID NMR-JOC/10_1H_13C/2/pdata/1/parm.txt]

Current Data Parameters
NAME              ZE001              
EXPNO                 2              
PROCNO                1              

F2 - Acquisition Parameters
Date_          20180925              
Time               8.49              
INSTRUM           spect              
PROBHD   5 mm PABBO BB/              
PULPROG            jmod              
TD                65536              
SOLVENT           CDCl3              
NS                  128              
DS                    0              
SWH           24038.461 Hz           
FIDRES         0.366798 Hz           
AQ            1.3631488 sec          
RG                  203              
DW               20.800 usec         
DE                 6.50 usec         
TE                302.0 K            
CNST2       145.0000000              
CNST11        1.0000000              
D1           5.00000000 sec          
D20          0.00689655 sec          
TD0                   1              

======== CHANNEL f1 ========
SFO1        100.6228298 MHz          
NUC1                13C              
P1                 9.00 usec         
P2                18.00 usec         
PLW1        92.00000000 W            

======== CHANNEL f2 ========
SFO2        400.1316005 MHz          
NUC2                 1H              
CPDPRG[2        waltz16              
PCPD2             90.00 usec         
PLW2        15.00000000 W            
PLW12        0.36296001 W            

F2 - Processing parameters
SI                32768              
SF          100.6127685 MHz          
WDW                  EM              
SSB      0              
LB                 1.00 Hz           
GB       0              
PC                 1.40              
