# Supplementary material for: Chemoenzymatic Synthesis of the Most Pleasant Stereoisomer of Jessemal
Source: J Org Chem. 2022 Apr 20;87(9):6499–503. doi: 10.1021/acs.joc.2c00427 (PMC9087343; doi:10.1021/acs.joc.2c00427)
Supplement: Supplementary file 2 — jo2c00427_si_002.zip [file jo2c00427_si_002.zip › Zipped FID NMR-JOC/10_1H_13C/2/pdata/1/peaklist.xml]

<?xml version="1.0" encoding="UTF-8"?>
<PeakList>
  <PeakList1D>
    <PeakList1DHeader creator="utentenmr" date="2018-09-25T08:49:53.682+02:00" expNo="2" name="ZE001" owner="" procNo="1" source="H:/poli/data/BiocatLab/nmr">
      <PeakPickDetails>F1=219.460297ppm, F2=-19.460289ppm, MI=0.00cm, MAXI=10000.00cm, PC=1.400
      </PeakPickDetails>
    </PeakList1DHeader>
    <Peak1D F1="205.560364" intensity="4.021269e+000" type="0"/>
    <Peak1D F1="77.329468" intensity="2.638318e+001" type="0"/>
    <Peak1D F1="77.012360" intensity="2.731745e+001" type="0"/>
    <Peak1D F1="76.694321" intensity="2.701039e+001" type="0"/>
    <Peak1D F1="76.218765" intensity="3.630498e+001" type="0"/>
    <Peak1D F1="26.215479" intensity="-1.500000e+001" type="0"/>
  </PeakList1D>
</PeakList>
